# Supplementary material for: LncRNA MIR4435-2HG drives cancer progression by modulating cell cycle regulators and mTOR signaling in stroma-enriched subtypes of urothelial carcinoma of the bladder
Source: Cell Oncol (Dordr). 2023 Jun 24;46(5):1509–27. doi: 10.1007/s13402-023-00826-5 (PMC10618329; doi:10.1007/s13402-023-00826-5)
Supplement: Supplementary file 2 — Supplementary file2 (XLSX 15.5 KB) [file 13402_2023_826_MOESM2_ESM.xlsx]

## Sheet: Sheet1
Supplementary Table S1. Clinical Information of the studied subjects
ID	Gender	Age	Stage	Grade	Tumor size*	Nodal status	Multifocality	Metastasis	Status	Survival_time (months)	H-Score
SYMH-001	Female	48	T2	Low-Grade	1	0	1	0	0	78	80
SYMH-002	Male	64	T1	High-Grade	1	0	1	0	0	77	100
SYMH-003	Male	82	T1	High-Grade	2	0	1	0	0	77	80
SYMH-004	Male	51	T1	Low-Grade	1	0	1	0	0	77	60
SYMH-005	Male	79	T2	High-Grade	1	1	1	0	0	74	120
SYMH-006	Male	72	T1	Low-Grade	1	0	1	0	1	32	50
SYMH-007	Male	54	T1	High-Grade	1	1	1	0	1	51	180
SYMH-008	Male	66	T1	High-Grade	1	0	1	0	1	55	50
SYMH-009	Male	70	T4	High-Grade	1	0	1	1	1	7	240
SYMH-010	Male	57	T2	High-Grade	1	0	1	0	1	4	140
SYMH-011	Male	57	T1	High-Grade	1	1	2	0	1	24	70
SYMH-012	Male	63	T3	High-Grade	1	1	1	1	1	15	160
SYMH-013	Female	82	T3	High-Grade	1	0	1	0	0	62	120
SYMH-014	Male	50	T1	High-Grade	2	0	2	0	0	62	60
SYMH-015	Male	60	T1	High-Grade	2	0	1	0	0	62	70
SYMH-016	Male	63	T3	High-Grade	1	0	1	0	1	36	120
SYMH-017	Male	82	T2	High-Grade	2	0	1	0	1	3	80
SYMH-018	Male	81	T3	High-Grade	2	0	1	0	0	59	30
SYMH-019	Male	60	T2	High-Grade	1	0	1	0	1	6	180
SYMH-020	Male	60	T1	High-Grade	1	0	1	0	0	59	80
SYMH-021	Male	69	T3	High-Grade	1	0	1	1	0	56	50
SYMH-022	Male	55	T3	High-Grade	1	0	1	0	1	28	120
SYMH-023	Male	59	T2	High-Grade	2	0	1	0	0	53	80
SYMH-024	Male	48	T2	High-Grade	1	0	1	0	0	53	60
SYMH-025	Male	78	T3	High-Grade	2	0	1	0	1	3	100
SYMH-026	Male	66	T1	Low-Grade	2	0	1	0	0	51	60
SYMH-027	Male	72	T2	High-Grade	1	0	1	0	0	50	150
SYMH-028	Male	85	T4	High-Grade	1	0	1	0	0	50	160
SYMH-029	Male	71	T2	High-Grade	1	0	1	0	1	3	70
SYMH-030	Male	82	T2	High-Grade	2	0	1	0	1	15	140
SYMH-031	Male	55	T2	High-Grade	2	0	1	0	0	49	100
SYMH-032	Male	61	T2	High-Grade	2	1	1	0	0	50	160
SYMH-033	Male	79	T2	High-Grade	2	0	1	0	0	47	210
SYMH-034	Male	70	T1	Low-Grade	1	0	1	0	0	42	100
SYMH-035	Male	73	T2	Low-Grade	1	0	2	0	0	42	120
SYMH-036	Female	66	T2	High-Grade	1	1	1	0	0	42	80
SYMH-037	Male	67	T2	High-Grade	1	0	1	0	0	39	60
SYMH-038	Male	70	T2	High-Grade	1	0	1	0	0	39	70
SYMH-039	Female	43	T2	High-Grade	1	0	1	0	0	39	120
SYMH-040	Male	63	T1	High-Grade	1	0	1	0	0	39	80
SYMH-041	Male	79	T3	High-Grade	1	0	1	1	1	14	90
SYMH-042	Male	47	T4	High-Grade	1	0	1	0	1	15	100
SYMH-043	Female	77	T2	High-Grade	1	0	1	1	1	4	140
SYMH-044	Male	51	T3	High-Grade	1	1	1	0	0	38	160
SYMH-045	Male	67	T1	High-Grade	1	0	1	0	0	37	100
SYMH-046	Female	77	T1	High-Grade	1	0	1	0	1	5	60
SYMH-047	Male	65	T1	High-Grade	1	0	1	0	0	37	100
SYMH-048	Male	59	T3	High-Grade	1	0	1	0	0	35	150
SYMH-049	Male	51	T2	High-Grade	1	0	1	0	0	34	60
SYMH-050	Female	69	T2	High-Grade	1	0	1	0	0	34	80
SYMH-051	Male	75	T2	High-Grade	1	0	1	0	0	34	80
SYMH-052	Male	71	T2	High-Grade	2	0	1	0	0	34	50
SYMH-053	Male	71	T1	High-Grade	1	0	1	0	0	33	120
SYMH-054	Male	63	T2	High-Grade	1	0	1	0	0	32	80
SYMH-055	Male	63	T2	High-Grade	1	1	1	0	1	3	180
SYMH-056	Male	57	T1	High-Grade	2	0	1	0	0	31	80
SYMH-057	Female	44	T2	High-Grade	1	0	2	0	0	31	80
SYMH-058	Female	40	T1	High-Grade	2	0	1	0	0	31	80
SYMH-059	Male	81	T2	High-Grade	1	0	1	0	0	30	50
SYMH-060	Male	61	T1	High-Grade	2	0	1	0	0	21	60
SYMH-061	Male	62	T2	High-Grade	1	0	1	0	0	14	50
SYMH-062	Male	56	T1	Low-Grade	2	0	1	0	0	25	30
SYMH-063	Male	53	T1	High-Grade	1	0	1	0	0	23	100
SYMH-064	Male	62	T3	High-Grade	1	0	1	0	0	18	70
SYMH-065	Male	61	T4	High-Grade	1	0	2	0	0	26	120
SYMH-066	Male	67	T4	High-Grade	1	0	1	0	0	29	120
SYMH-067	Male	59	T3	High-Grade	2	0	1	0	0	24	140
SYMH-068	Male	61	T2	Low-Grade	1	0	1	0	0	21	70
SYMH-069	Male	68	T1	High-Grade	1	0	1	0	0	19	120
SYMH-070	Male	60	T2	High-Grade	1	0	1	1	0	31	100
SYMH-071	Male	35	T4	High-Grade	1	0	1	0	0	26	70
SYMH-072	Male	33	Ta	Low-Grade	1	0	1	0	0	41	100
SYMH-073	Male	66	T1	Low-Grade	1	0	1	0	0	28	40
SYMH-074	Male	58	T2	High-Grade	1	0	1	0	0	20	140
SYMH-075	Male	57	T2	High-Grade	1	0	1	0	0	18	120
SYMH-076	Male	59	T3	High-Grade	1	1	1	0	0	22	130
SYMH-077	Male	66	T1	High-Grade	1	0	1	0	0	24	70
SYMH-078	Male	75	T2	High-Grade	1	0	1	0	0	12	70
SYMH-079	Male	40	T2	Low-Grade	1	0	1	0	0	18	100
SYMH-080	Male	58	Ta	Low-Grade	1	0	1	0	0	26	60
SYMH-081	Male	70	T1	High-Grade	1	0	2	0	0	25	140
SYMH-082	Male	62	Ta	High-Grade	1	0	1	0	0	25	100
SYMH-083	Male	78	T2	High-Grade	1	0	1	0	0	15	100
SYMH-084	Male	78	T1	High-Grade	1	0	1	0	0	24	80
SYMH-085	Male	47	T1	Low-Grade	1	0	1	0	0	24	120
SYMH-086	Male	60	T1	High-Grade	1	0	1	0	0	2	100
SYMH-087	Male	80	T4	High-Grade	1	1	1	0	1	8	210
SYMH-088	Male	68	T3	High-Grade	1	1	1	0	0	9	120
SYMH-089	Male	52	T3	High-Grade	2	0	1	0	0	20	90
SYMH-090	Male	57	T1	High-Grade	1	0	1	0	0	11	40
SYMH-091	Male	78	T2	High-Grade	1	0	1	0	0	33	80
SYMH-092	Female	71	T1	High-Grade	1	0	1	0	0	18	120
SYMH-093	Male	79	T1	High-Grade	1	0	2	0	0	31	80
SYMH-094	Female	70	Ta	High-Grade	1	0	1	0	0	20	40
SYMH-095	Male	59	T1	High-Grade	1	0	1	0	0	15	120
SYMH-096	Male	51	Ta	Low-Grade	1	0	1	0	0	12	60
SYMH-097	Male	62	T2	High-Grade	1	0	1	0	1	14	50
SYMH-098	Male	68	T1	High-Grade	1	0	1	0	0	5	40
SYMH-099	Male	63	T2	High-Grade	1	1	2	0	0	10	50
SYMH-100	Male	74	T2	High-Grade	1	0	1	0	1	14	40
SYMH-101	Male	64	T2	High-Grade	1	0	1	0	0	15	40
SYMH-102	Male	63	T1	Low-Grade	1	0	1	0	0	14	50
SYMH-103	Female	43	Ta	Low-Grade	1	0	1	0	0	11	60
SYMH-104	Male	72	T1	High-Grade	1	0	1	0	0	9	50
SYMH-105	Male	72	T1	High-Grade	1	0	1	0	1	0	180
SYMH-106	Male	83	T1	High-Grade	1	0	1	0	0	8	150
SYMH-107	Male	38	T1	Low-Grade	1	0	1	0	0	8	60
SYMH-108	Male	65	T1	Low-Grade	1	0	1	0	0	9	30
SYMH-109	Female	68	Ta	High-Grade	1	0	1	0	0	8	10
SYMH-110	Male	58	T1	High-Grade	1	0	1	0	0	8	20
SYMH-111	Female	73	T2	High-Grade	1	0	1	0	1	6	140
SYMH-112	Male	74	T1	High-Grade	1	0	1	0	0	5	140
SYMH-113	Male	72	T1	High-Grade	1	0	1	0	0	7	60
SYMH-114	Female	65	T2a	High-Grade	1	0	2	0	1	1	90
SYMH-115	Male	68	T1	Low-Grade	2	0	1	0	0	6	60
SYMH-116	Male	81	T3	High-Grade	1	1	1	0	1	1	240
*2 indicates the maximum size of the tumor diameters >=3cm, while 1 indicates the maximum size of the tumor diameters <3cm
