# Supplementary material for: LncRNA MIR4435-2HG drives cancer progression by modulating cell cycle regulators and mTOR signaling in stroma-enriched subtypes of urothelial carcinoma of the bladder
Source: Cell Oncol (Dordr). 2023 Jun 24;46(5):1509–27. doi: 10.1007/s13402-023-00826-5 (PMC10618329; doi:10.1007/s13402-023-00826-5)
Supplement: Supplementary file 3 — Supplementary file3 (XLSX 9.75 KB) [file 13402_2023_826_MOESM3_ESM.xlsx]

## Sheet: primers
Supplementary Table S2. The sequences of the primers used in the study
Primer Name	Sequence (5'-3')
U6	GCTTCGGCAGCACATATACTAAAAT-F
	CGCTTCACGAATTTGCGTGTCAT-R
GAPDH	ACAACTTTGGTATCGTGGAAGG-F
	GCCATCACGCCACAGTTTC-R
MIR4435-2HG	GGCACAGCAAGGATTTGAAC-F
	GTCGTGGGGAGATAGCACAC-R
Homo-MIR4435-antisense	TAATACGACTCACTATAGGGagatttttcccacatgtgattttattt
	ACAAGTATGAAGAGAATGTCGG
MDM2	GAATCATCGGACTCAGGTACATC-F
	TCTGTCTCACTAATTGCTCTCCT-R
BRCA2	AACCCGAACGTGATGAAAAG-F
	TTTAGGGTCTTTGCCCATTG-R
PLK1	CACCAGCACGTCGTAGGATTC-F
	CCGTAGGTAGTATCGGGCCTC-R
CCND1	CAATGACCCCGCACGATTTC-F
	CATGGAGGGCGGATTGGAA-R
MTOR	TCCGAGAGATGAGTCAAGAGG-F
	CACCTTCCACTCCTATGAGGC-R
