# Supplementary material for: LncRNA MIR4435-2HG drives cancer progression by modulating cell cycle regulators and mTOR signaling in stroma-enriched subtypes of urothelial carcinoma of the bladder
Source: Cell Oncol (Dordr). 2023 Jun 24;46(5):1509–27. doi: 10.1007/s13402-023-00826-5 (PMC10618329; doi:10.1007/s13402-023-00826-5)
Supplement: Supplementary file 4 — Supplementary file4 (XLSX 10.2 KB) [file 13402_2023_826_MOESM4_ESM.xlsx]

## Sheet: antibodies
Supplementary Table S3. Antibodies used in the study
Antibody	Brand	Item number	concentration
N-cadherin	CST	13116S	1:1000
E-cadherin	CST	3195S	1:1000
claudin1	CST	13255	1:1000
vimentin	CST	5741	1:1000
GAPDH	Abcam	ab9485	1:1000
p-AKT	Abcam	ab38449	1:1000
AKT	Abcam	ab8805	1:1000
p-mTOR	Abcam	ab109268	1:1000
mTOR	Abcam	ab134903	1:1000
p-4EBP1	Abcam	ab278686	1:1000
4EBP1	Abcam	ab32024	1:1000
p-70S6K	Abcam	ab59208	1:1000
70S6K	Abcam	ab32359	1:1000
Goat Anti-Rabbit IgG	cwbio	CW0103	1:2000
Goat Anti-Mouse IgG	cwbio	CW0102	1:2000
EIF4B	proteintech	17917-1-AP	1:1000
SMARCC1	proteintech	17722-1-AP	1:1000
