# Supplementary material for: LncRNA MIR4435-2HG drives cancer progression by modulating cell cycle regulators and mTOR signaling in stroma-enriched subtypes of urothelial carcinoma of the bladder
Source: Cell Oncol (Dordr). 2023 Jun 24;46(5):1509–27. doi: 10.1007/s13402-023-00826-5 (PMC10618329; doi:10.1007/s13402-023-00826-5)
Supplement: Supplementary file 5 — Supplementary file5 (XLSX 78.7 KB) [file 13402_2023_826_MOESM5_ESM.xlsx]

## Sheet: Proteins
Supplementary Table S4.MS analysis of MIR4435-2HG-sense pull-down proteins excluding MIR4435-2HG-antisense pull-down proteins in T24 cells
Checked	Master	Accession	Description	Coverage [%]	# Peptides	# PSMs	# Unique Peptides	# AAs	MW [kDa]	calc. pI	Score Sequest HT: Sequest HT	# Peptides (by Search Engine): Sequest HT	Biological Process	Cellular Component	Molecular Function	Pfam IDs	Entrez Gene ID	Ensembl Gene ID	Gene Symbol	Chromosome	KEGG Pathways	WikiPathways	Reactome Pathways	# Protein Pathway Groups	Found in Sample: [S121] F121: Sample	# Protein Groups
FALSE	Master Protein	P07437	Tubulin beta chain OS=Homo sapiens OX=9606 GN=TUBB PE=1 SV=2	19	6	7	2	444	49.6	4.89	19.68	6	cell division;cell organization and biogenesis;cellular component movement;defense response;regulation of biological process;response to stimulus;transport	cytoplasm;cytoskeleton;extracellular;membrane;nucleus;organelle lumen	catalytic activity;nucleotide binding;protein binding;structural molecule activity	Pf00091, Pf03953, Pf10644	203068	ENSG00000232575.10; ENSG00000196230.12; ENSG00000227739.10; ENSG00000224156.10; ENSG00000235067.10; ENSG00000229684.10; ENSG00000183311.16; ENSG00000232421.10	TUBB	6; CHR_HSCHR6_MHC_MANN_CTG1; CHR_HSCHR6_MHC_COX_CTG1; CHR_HSCHR6_MHC_APD_CTG1; CHR_HSCHR6_MHC_DBB_CTG1; CHR_HSCHR6_MHC_MCF_CTG1; CHR_HSCHR6_MHC_QBL_CTG1; CHR_HSCHR6_MHC_SSTO_CTG1	Pathogenic Escherichia coli infection; Gap junction; Phagosome	Pathogenic Escherichia coli infection; Parkin-Ubiquitin Proteasomal System pathway	Neutrophil degranulation; Regulation of PLK1 Activity at G2/M Transition; AURKA Activation by TPX2; Anchoring of the basal body to the plasma membrane; Recruitment of NuMA to mitotic centrosomes; Loss of Nlp from mitotic centrosomes; Recruitment of mitotic centrosome proteins and complexes	24	High	1
FALSE	Master Protein	P68371	Tubulin beta-4B chain OS=Homo sapiens OX=9606 GN=TUBB4B PE=1 SV=1	19	6	6	2	445	49.8	4.89	16.37	6	cell organization and biogenesis;cellular component movement;defense response;regulation of biological process;response to stimulus;transport	cytoplasm;cytoskeleton;cytosol;extracellular;nucleus;organelle lumen	catalytic activity;nucleotide binding;protein binding;RNA binding;structural molecule activity	Pf00091, Pf03953, Pf10644	10383	ENSG00000188229.5	TUBB4B	9	Pathogenic Escherichia coli infection; Gap junction; Phagosome	Pathogenic Escherichia coli infection; Parkin-Ubiquitin Proteasomal System pathway	COPI-independent Golgi-to-ER retrograde traffic; COPI-dependent Golgi-to-ER retrograde traffic; Carboxyterminal post-translational modifications of tubulin; Regulation of PLK1 Activity at G2/M Transition; Recruitment of NuMA to mitotic centrosomes; Hedgehog 'off' state; Loss of Nlp from mitotic centrosomes; Translocation of GLUT4 to the plasma membrane; Prefoldin mediated transfer of substrate to…	74	High	1
FALSE	Master Protein	P08238	Heat shock protein HSP 90-beta OS=Homo sapiens OX=9606 GN=HSP90AB1 PE=1 SV=4	7	4	4	4	724	83.2	5.03	10.71	4	cell organization and biogenesis;metabolic process;regulation of biological process;response to stimulus;transport	cell surface;cytoplasm;cytosol;extracellular;membrane;mitochondrion;nucleus;organelle lumen	enzyme regulator activity;nucleotide binding;protein binding;RNA binding	Pf00183, Pf02518, Pf13589	3326	ENSG00000096384.19	HSP90AB1	6	NOD-like receptor signaling pathway; Progesterone-mediated oocyte maturation; Pathways in cancer; Prostate cancer; Protein processing in endoplasmic reticulum; Estrogen signaling pathway; PI3K-Akt signaling pathway; Antigen processing and presentation	NRF2 pathway; Focal Adhesion-PI3K-Akt-mTOR-signaling pathway	Sema3A PAK dependent Axon repulsion; HSF1 activation; Attenuation phase; Neutrophil degranulation; Aryl hydrocarbon receptor signalling; Uptake and function of diphtheria toxin; Regulation of actin dynamics for phagocytic cup formation; The NLRP3 inflammasome; HSP90 chaperone cycle for steroid hormone receptors (SHR); The role of GTSE1 in G2/M progression after G2 checkpoint	42	High	1
FALSE	Master Protein	P07195	L-lactate dehydrogenase B chain OS=Homo sapiens OX=9606 GN=LDHB PE=1 SV=2	11	3	4	2	334	36.6	6.05	10.18	3	metabolic process	cytoplasm;cytosol;membrane;mitochondrion	catalytic activity;nucleotide binding;protein binding	Pf00056, Pf02866	3945	ENSG00000111716.12	LDHB	12	Propanoate metabolism; Pyruvate metabolism; Glucagon signaling pathway; Glycolysis / Gluconeogenesis; Metabolic pathways; Cysteine and methionine metabolism	Glycolysis and Gluconeogenesis	Pyruvate metabolism	11	High	1
FALSE	Master Protein	P84098	60S ribosomal protein L19 OS=Homo sapiens OX=9606 GN=RPL19 PE=1 SV=1	16	4	4	4	196	23.5	11.47	8.59	4	cell organization and biogenesis;metabolic process;transport	cytosol;membrane;ribosome	protein binding;RNA binding;structural molecule activity	Pf01280	6143	ENSG00000108298.9	RPL19	17	Ribosome	Cytoplasmic Ribosomal Proteins	Peptide chain elongation; Eukaryotic Translation Termination; Viral mRNA Translation; L13a-mediated translational silencing of Ceruloplasmin expression; Nonsense Mediated Decay (NMD) independent of the Exon Junction Complex (EJC); Selenocysteine synthesis; Nonsense Mediated Decay (NMD) enhanced by the Exon Junction Complex (EJC); GTP hydrolysis and joining of the 60S ribosomal subunit; Major path…	34	High	1
FALSE	Master Protein	Q6ZMR3	L-lactate dehydrogenase A-like 6A OS=Homo sapiens OX=9606 GN=LDHAL6A PE=2 SV=1	8	2	3	1	332	36.5	6.99	6.97	2	metabolic process	cytoplasm	catalytic activity	Pf00056, Pf02866	160287	ENSG00000166800.9	LDHAL6A	11	Propanoate metabolism; Pyruvate metabolism; Glucagon signaling pathway; Glycolysis / Gluconeogenesis; Metabolic pathways; Cysteine and methionine metabolism		Pyruvate metabolism	10	High	1
FALSE	Master Protein	Q16777	Histone H2A type 2-C OS=Homo sapiens OX=9606 GN=H2AC20 PE=1 SV=4	22	2	2	2	129	14	10.9	6.79	2	regulation of biological process	chromosome;nucleus	DNA binding;protein binding	Pf00125, Pf00808	8338	ENSG00000184260.5	HIST2H2AC	1	Systemic lupus erythematosus; Alcoholism		SIRT1 negatively regulates rRNA expression; UCH proteinases; RMTs methylate histone arginines; Activation of anterior HOX genes in hindbrain development during early embryogenesis; NoRC negatively regulates rRNA expression; Meiotic synapsis; Transcriptional regulation by small RNAs; Meiotic recombination; PRC2 methylates histones and DNA; HDACs deacetylate histones; Formation of the beta-catenin:…	66	High	1
FALSE	Master Protein	Q969F0	Fetal and adult testis-expressed transcript protein OS=Homo sapiens OX=9606 GN=FATE1 PE=1 SV=1	10	1	3	1	183	20.7	9.52	5.77	1	cell death;cellular homeostasis;regulation of biological process	endoplasmic reticulum;membrane;mitochondrion	protein binding	Pf05644	89885	ENSG00000147378.11	FATE1	X				0	High	1
FALSE	Master Protein	Q96QH8	Sperm acrosome-associated protein 5 OS=Homo sapiens OX=9606 GN=SPACA5 PE=2 SV=1	20	2	2	2	159	17.9	6.42	5.68	2	defense response;metabolic process;response to stimulus	extracellular	catalytic activity	Pf00062	389852; 729201	ENSG00000171478.7; ENSG00000171489.10	SPACA5; SPACA5B	X				0	High	1
FALSE	Master Protein	Q96Q06	Perilipin-4 OS=Homo sapiens OX=9606 GN=PLIN4 PE=1 SV=2	5	2	2	2	1357	134.3	8.73	5.6	2		cytoplasm;cytosol;membrane		Pf03036	729359	ENSG00000167676.4	PLIN4	19	PPAR signaling pathway			1	High	1
FALSE	Master Protein	Q9Y5R8	Trafficking protein particle complex subunit 1 OS=Homo sapiens OX=9606 GN=TRAPPC1 PE=1 SV=1	12	1	2	1	145	16.8	9.16	5.52	1	cell organization and biogenesis;transport	cytosol;endoplasmic reticulum;extracellular;Golgi;membrane;organelle lumen		Pf04099	58485	ENSG00000170043.11	TRAPPC1	17			Neutrophil degranulation; RAB GEFs exchange GTP for GDP on RABs; COPII (Coat Protein 2) Mediated Vesicle Transport	13	High	1
FALSE	Master Protein	P21730	C5a anaphylatoxin chemotactic receptor 1 OS=Homo sapiens OX=9606 GN=C5AR1 PE=1 SV=2	10	1	2	1	350	39.3	9.01	5.49	1	cell death;cell proliferation;cellular component movement;cellular homeostasis;defense response;metabolic process;regulation of biological process;response to stimulus;transport	cell surface;membrane	protein binding;receptor activity;signal transducer activity	Pf00001	728	ENSG00000197405.7	C5AR1	19	Neuroactive ligand-receptor interaction; Complement and coagulation cascades; Staphylococcus aureus infection	Peptide GPCRs; Oxidative Damage; Complement and Coagulation Cascades	Peptide ligand-binding receptors; Regulation of Complement cascade; Neutrophil degranulation; G alpha (i) signalling events	18	High	1
FALSE	Master Protein	Q9P2N4	A disintegrin and metalloproteinase with thrombospondin motifs 9 OS=Homo sapiens OX=9606 GN=ADAMTS9 PE=1 SV=4	2	2	2	2	1935	216.4	7.77	5.17	2	cell organization and biogenesis;development;metabolic process;regulation of biological process;transport	cell surface;endoplasmic reticulum;extracellular	catalytic activity;metal ion binding	Pf00090, Pf01421, Pf01562, Pf05986, Pf08685, Pf13574, Pf13582, Pf13688	56999	ENSG00000163638.13	ADAMTS9	3			Degradation of the extracellular matrix; O-glycosylation of TSR domain-containing proteins; Defective B3GALTL causes Peters-plus syndrome (PpS)	10	High	1
FALSE	Master Protein	P10809	60 kDa heat shock protein, mitochondrial OS=Homo sapiens OX=9606 GN=HSPD1 PE=1 SV=2	5	1	1	1	573	61	5.87	4.87	1	cell organization and biogenesis;cell proliferation;metabolic process;regulation of biological process;response to stimulus;transport	cell surface;cytoplasm;cytosol;endosome;membrane;mitochondrion;organelle lumen	catalytic activity;DNA binding;nucleotide binding;protein binding;RNA binding	Pf00118	3329	ENSG00000144381.16	HSPD1	2	Type I diabetes mellitus; Tuberculosis; RNA degradation; Legionellosis	Apoptosis-related network due to altered Notch3 in ovarian cancer; Sudden Infant Death Syndrome (SIDS) Susceptibility Pathways	TFAP2A acts as a transcriptional repressor during retinoic acid induced cell differentiation; Mitochondrial protein import; Metabolism of proteins	13	High	1
FALSE	Master Protein	Q12888	TP53-binding protein 1 OS=Homo sapiens OX=9606 GN=TP53BP1 PE=1 SV=2	3	2	2	2	1972	213.4	4.7	4.87	2	cell organization and biogenesis;metabolic process;regulation of biological process;response to stimulus	chromosome;cytoplasm;nucleus	DNA binding;protein binding	Pf09038, Pf15057	7158	ENSG00000067369.13	TP53BP1	15	NOD-like receptor signaling pathway	ATM Signaling Pathway; ATM Signaling Network in Development and Disease	G2/M DNA damage checkpoint; Recruitment and ATM-mediated phosphorylation of repair and signaling proteins at DNA double strand breaks; SUMOylation of transcription factors; Processing of DNA double-strand break ends; Nonhomologous End-Joining (NHEJ)	20	High	1
FALSE	Master Protein	Q9BX84	Transient receptor potential cation channel subfamily M member 6 OS=Homo sapiens OX=9606 GN=TRPM6 PE=1 SV=2	1	1	2	1	2022	231.6	7.77	4.56	1	cell organization and biogenesis;metabolic process;response to stimulus;transport	membrane	catalytic activity;metal ion binding;nucleotide binding;protein binding;transporter activity	Pf00520, Pf02816	140803	ENSG00000119121.21	TRPM6	9	Mineral absorption		TRP channels	5	High	1
FALSE	Master Protein	P0DKV0	Putative spermatogenesis-associated protein 31C1 OS=Homo sapiens OX=9606 GN=SPATA31C1 PE=5 SV=1	4	2	2	2	1188	130.4	9.42	4.56	2	cell differentiation	membrane		Pf14650, Pf15371	441452		SPATA31C1	9				0	High	1
FALSE	Master Protein	Q8NEY1	Neuron navigator 1 OS=Homo sapiens OX=9606 GN=NAV1 PE=1 SV=2	2	2	2	2	1877	202.3	8.07	4.41	2	cell differentiation;cell organization and biogenesis;cellular component movement;development	cytoplasm;cytoskeleton	catalytic activity;nucleotide binding;protein binding;RNA binding	Pf00910, Pf02562, Pf12325, Pf13191, Pf13207, Pf13521	89796	ENSG00000134369.15	NAV1	1				0	High	1
FALSE	Master Protein	P30101	Protein disulfide-isomerase A3 OS=Homo sapiens OX=9606 GN=PDIA3 PE=1 SV=4	5	1	1	1	505	56.7	6.35	4.31	1	cellular homeostasis;metabolic process;regulation of biological process;response to stimulus;transport	cell surface;endoplasmic reticulum;membrane;nucleus;organelle lumen	catalytic activity;protein binding;RNA binding	Pf00085, Pf13098, Pf13848, Pf13899, Pf13905	2923	ENSG00000167004.12	PDIA3	15	Protein processing in endoplasmic reticulum; Antigen processing and presentation		ER-Phagosome pathway; Calnexin/calreticulin cycle; Antigen Presentation: Folding, assembly and peptide loading of class I MHC	13	High	1
FALSE	Master Protein	Q9H4D0	Calsyntenin-2 OS=Homo sapiens OX=9606 GN=CLSTN2 PE=1 SV=2	2	1	2	1	955	106.9	5.39	4.16	1	regulation of biological process	cell surface;endoplasmic reticulum;Golgi;membrane	metal ion binding	Pf00028, Pf13385	64084	ENSG00000158258.16	CLSTN2	3				0	High	1
FALSE	Master Protein	P37108	Signal recognition particle 14 kDa protein OS=Homo sapiens OX=9606 GN=SRP14 PE=1 SV=2	13	1	1	1	136	14.6	10.04	3.87	1	cell organization and biogenesis;response to stimulus;transport	cytoplasm;cytosol;extracellular;nucleus;organelle lumen	protein binding;RNA binding	Pf02290	6727	ENSG00000140319.10	SRP14	15	Protein export		Neutrophil degranulation; SRP-dependent cotranslational protein targeting to membrane	7	High	1
FALSE	Master Protein	Q08AH3	Acyl-coenzyme A synthetase ACSM2A, mitochondrial OS=Homo sapiens OX=9606 GN=ACSM2A PE=1 SV=2	5	1	1	1	577	64.2	8.09	3.75	1	metabolic process	mitochondrion;organelle lumen	catalytic activity;metal ion binding;nucleotide binding	Pf00501, Pf13193	123876	ENSG00000183747.11	ACSM2A	16	Butanoate metabolism; Metabolic pathways		Conjugation of salicylate with glycine	8	High	1
FALSE	Master Protein	P04075	Fructose-bisphosphate aldolase A OS=Homo sapiens OX=9606 GN=ALDOA PE=1 SV=2	8	1	1	1	364	39.4	8.09	3.52	1	cell organization and biogenesis;cellular homeostasis;metabolic process;regulation of biological process;transport	cytoplasm;cytoskeleton;cytosol;extracellular;membrane;nucleus;organelle lumen	catalytic activity;protein binding;RNA binding	Pf00274	226	ENSG00000149925.17	ALDOA	16	HIF-1 signaling pathway; Carbon metabolism; Fructose and mannose metabolism; Pentose phosphate pathway; Glycolysis / Gluconeogenesis; Biosynthesis of amino acids; Metabolic pathways	Glycolysis and Gluconeogenesis; Sudden Infant Death Syndrome (SIDS) Susceptibility Pathways	Platelet degranulation ; Gluconeogenesis; Glycolysis; Neutrophil degranulation	21	High	1
FALSE	Master Protein	Q9NP08	Homeobox protein HMX1 OS=Homo sapiens OX=9606 GN=HMX1 PE=2 SV=2	10	1	1	1	348	36.1	6.65	3.51	1	development;metabolic process;regulation of biological process	nucleus	DNA binding	Pf00046	3166	ENSG00000215612.7	HMX1	4				0	High	1
FALSE	Master Protein	Q96PQ6	Zinc finger protein 317 OS=Homo sapiens OX=9606 GN=ZNF317 PE=1 SV=2	6	1	1	1	595	67.9	8.98	3.45	1	metabolic process;regulation of biological process	nucleus	DNA binding;metal ion binding;protein binding	Pf01352, Pf13465	57693	ENSG00000130803.14	ZNF317	19			Generic Transcription Pathway	3	High	1
FALSE	Master Protein	Q9NYQ6	Cadherin EGF LAG seven-pass G-type receptor 1 OS=Homo sapiens OX=9606 GN=CELSR1 PE=1 SV=1	1	1	1	1	3014	329.3	5.92	3.3	1	cellular component movement;development;regulation of biological process;response to stimulus	membrane	metal ion binding;protein binding;receptor activity;signal transducer activity	Pf00002, Pf00008, Pf00028, Pf00053, Pf00054, Pf01825, Pf02210, Pf02793, Pf05462, Pf07645, Pf08758, Pf12003	9620	ENSG00000075275.16	CELSR1	22		GPCRs, Other		1	High	1
FALSE	Master Protein	Q92545	Transmembrane protein 131 OS=Homo sapiens OX=9606 GN=TMEM131 PE=1 SV=3	2	1	1	1	1883	205	8.59	3.3	1		membrane		Pf12371	23505	ENSG00000075568.16	TMEM131	2				0	High	1
FALSE	Master Protein	Q9H6K5	Proline-rich protein 36 OS=Homo sapiens OX=9606 GN=PRR36 PE=1 SV=2	3	1	1	1	1346	132.7	10.48	3.27	1				Pf15363	80164	ENSG00000183248.11	FLJ22184; PRR36	19				0	High	1
FALSE	Master Protein	P42575	Caspase-2 OS=Homo sapiens OX=9606 GN=CASP2 PE=1 SV=2	7	1	1	1	452	50.7	6.81	3.26	1	cell death;metabolic process;regulation of biological process;response to stimulus	cytoplasm;cytosol;membrane;mitochondrion;nucleus	catalytic activity;protein binding	Pf00619, Pf00656	835	ENSG00000106144.19	CASP2	7	Apoptosis	Apoptosis Modulation and Signaling; Parkinsons Disease Pathway; Apoptosis; MAPK Signaling Pathway; Apoptosis Modulation by HSP70	NOD1/2 Signaling Pathway; TP53 Regulates Transcription of Caspase Activators and Caspases; Signalling by NGF; NADE modulates death signalling	22	High	1
FALSE	Master Protein	P35232	Prohibitin OS=Homo sapiens OX=9606 GN=PHB PE=1 SV=1	7	1	1	1	272	29.8	5.76	3.25	1	cell differentiation;cell organization and biogenesis;metabolic process;regulation of biological process;response to stimulus;transport	cell surface;cytoplasm;endosome;membrane;mitochondrion;nucleus	DNA binding;protein binding	Pf01145	5245	ENSG00000167085.11	PHB	17		Integrated Breast Cancer Pathway	Paradoxical activation of RAF signaling by kinase inactive BRAF; Processing of SMDT1; RAF activation; Signaling by RAS mutants; Signaling by moderate kinase activity BRAF mutants; Interleukin-20 family signaling	19	High	1
FALSE	Master Protein	Q07020	60S ribosomal protein L18 OS=Homo sapiens OX=9606 GN=RPL18 PE=1 SV=2	7	1	1	1	188	21.6	11.72	3.25	1	cell organization and biogenesis;metabolic process;transport	cytoplasm;cytosol;endoplasmic reticulum;membrane;nucleus;ribosome	RNA binding;structural molecule activity	Pf00828	6141	ENSG00000063177.12	RPL18	19	Ribosome	Cytoplasmic Ribosomal Proteins	Peptide chain elongation; Eukaryotic Translation Termination; Viral mRNA Translation; L13a-mediated translational silencing of Ceruloplasmin expression; Nonsense Mediated Decay (NMD) independent of the Exon Junction Complex (EJC); Selenocysteine synthesis; Nonsense Mediated Decay (NMD) enhanced by the Exon Junction Complex (EJC); GTP hydrolysis and joining of the 60S ribosomal subunit; Major path…	34	High	1
FALSE	Master Protein	Q8TEX9	Importin-4 OS=Homo sapiens OX=9606 GN=IPO4 PE=1 SV=2	3	1	1	1	1081	118.6	4.96	3.22	1	cell organization and biogenesis;transport	cytoplasm;membrane;nucleus	protein binding;transporter activity	Pf01602, Pf13513, Pf13646	79711	ENSG00000196497.16	IPO4	14				0	High	1
FALSE	Master Protein	P56749	Claudin-12 OS=Homo sapiens OX=9606 GN=CLDN12 PE=1 SV=1	15	1	1	1	244	27.1	8.46	3.15	1		membrane	protein binding;structural molecule activity		9069	ENSG00000157224.15	CLDN12	7			Tight junction interactions	4	High	1
FALSE	Master Protein	Q8IVL0	Neuron navigator 3 OS=Homo sapiens OX=9606 GN=NAV3 PE=1 SV=3	2	1	1	1	2385	255.5	8.76	3.13	1	regulation of biological process	membrane;nucleus	catalytic activity;nucleotide binding;protein binding;RNA binding	Pf00004, Pf00307, Pf00910, Pf02562, Pf13207, Pf13238, Pf13401, Pf13521	89795	ENSG00000067798.14	NAV3	12				0	High	1
FALSE	Master Protein	Q9NUE0	Palmitoyltransferase ZDHHC18 OS=Homo sapiens OX=9606 GN=ZDHHC18 PE=1 SV=2	11	1	1	1	388	42	9.04	3.09	1	metabolic process	Golgi;membrane	catalytic activity;metal ion binding	Pf01529	84243	ENSG00000204160.11	ZDHHC18	1				0	High	1
FALSE	Master Protein	O95255	ATP-binding cassette sub-family C member 6 OS=Homo sapiens OX=9606 GN=ABCC6 PE=1 SV=2	2	1	1	1	1503	164.8	8.5	3.08	1	response to stimulus;transport	endoplasmic reticulum;membrane;nucleus	catalytic activity;nucleotide binding;transporter activity	Pf00005, Pf00664	368	ENSG00000091262.15	ABCC6	16	ABC transporters	Photodynamic therapy-induced NFE2L2 (NRF2) survival signaling	ABC-family proteins mediated transport; Defective ABCC6 causes pseudoxanthoma elasticum (PXE)	8	High	1
FALSE	Master Protein	Q5SZJ8	BEN domain-containing protein 6 OS=Homo sapiens OX=9606 GN=BEND6 PE=1 SV=2	10	1	1	1	279	31.2	8.35	3.08	1	metabolic process;regulation of biological process	nucleus		Pf10523	221336	ENSG00000151917.17	BEND6	6				0	High	1
FALSE	Master Protein	P60842	Eukaryotic initiation factor 4A-I OS=Homo sapiens OX=9606 GN=EIF4A1 PE=1 SV=1	3	1	1	1	406	46.1	5.48	3.07	1	metabolic process;regulation of biological process	cytoplasm;cytosol;membrane;nucleus	catalytic activity;DNA binding;nucleotide binding;protein binding;RNA binding	Pf00270, Pf00271, Pf04851	1973	ENSG00000161960.14	EIF4A1	17	RNA transport	Translation Factors; Interferon type I signaling pathways	ISG15 antiviral mechanism; L13a-mediated translational silencing of Ceruloplasmin expression; Translation initiation complex formation; GTP hydrolysis and joining of the 60S ribosomal subunit; Deadenylation of mRNA; Ribosomal scanning and start codon recognition	20	High	1
FALSE	Master Protein	Q14160	Protein scribble homolog OS=Homo sapiens OX=9606 GN=SCRIB PE=1 SV=4	2	1	1	1	1630	174.8	5.07	3.01	1	cell communication;cell death;cell differentiation;cell organization and biogenesis;cell proliferation;cellular component movement;development;metabolic process;regulation of biological process;response to stimulus;transport	cytoplasm;membrane	catalytic activity;protein binding	Pf00595, Pf12799, Pf13180, Pf13855, Pf14580	23513		SCRIB	8	Viral carcinogenesis; Hippo signaling pathway	Human Thyroid Stimulating Hormone (TSH) signaling pathway	Asymmetric localization of PCP proteins	8	High	1
FALSE	Master Protein	P22695	Cytochrome b-c1 complex subunit 2, mitochondrial OS=Homo sapiens OX=9606 GN=UQCRC2 PE=1 SV=3	4	1	1	1	453	48.4	8.63	3	1	metabolic process;transport	membrane;mitochondrion	catalytic activity;metal ion binding;protein binding	Pf00675, Pf05193	7385	ENSG00000140740.10; ENSG00000284493.1	UQCRC2	16; CHR_HG926_PATCH	Huntington's disease; Parkinson's disease; Alzheimer's disease; Oxidative phosphorylation; Non-alcoholic fatty liver disease (NAFLD); Metabolic pathways; Cardiac muscle contraction	Electron Transport Chain	Respiratory electron transport	12	High	1
FALSE	Master Protein	Q9P227	Rho GTPase-activating protein 23 OS=Homo sapiens OX=9606 GN=ARHGAP23 PE=1 SV=2	2	1	1	1	1491	162.1	9.19	3	1	regulation of biological process;response to stimulus	cytosol	enzyme regulator activity;protein binding	Pf00169, Pf00595, Pf00620, Pf13180, Pf15410	57636	ENSG00000273780.2; ENSG00000275832.4	ARHGAP23	17; CHR_HSCHR17_7_CTG4			Rho GTPase cycle	3	High	1
FALSE	Master Protein	P26641	Elongation factor 1-gamma OS=Homo sapiens OX=9606 GN=EEF1G PE=1 SV=3	3	1	1	1	437	50.1	6.67	2.97	1	metabolic process;response to stimulus	cytoplasm;cytosol;endoplasmic reticulum;membrane;nucleus	catalytic activity;protein binding;RNA binding	Pf00043, Pf00647, Pf02798, Pf13409, Pf13410, Pf13417, Pf14497	1937	ENSG00000254772.9	EEF1G	11	Legionellosis	Translation Factors	Eukaryotic Translation Elongation	5	High	1
FALSE	Master Protein	Q9HC77	Centromere protein J OS=Homo sapiens OX=9606 GN=CENPJ PE=1 SV=2	1	1	1	1	1338	152.9	6.61	2.96	1	cell division;cell organization and biogenesis;metabolic process;regulation of biological process;response to stimulus	cytoplasm;cytoskeleton;cytosol;membrane	protein binding	Pf03962, Pf04156, Pf07202, Pf10153, Pf10186	55835	ENSG00000151849.14	CENPJ	13			Regulation of PLK1 Activity at G2/M Transition; AURKA Activation by TPX2; Anchoring of the basal body to the plasma membrane; Recruitment of NuMA to mitotic centrosomes; TP53 regulates transcription of additional cell cycle genes whose exact role in the p53 pathway remain uncertain; Loss of Nlp from mitotic centrosomes; Recruitment of mitotic centrosome proteins and complexes	22	High	1
FALSE	Master Protein	Q92613	Protein Jade-3 OS=Homo sapiens OX=9606 GN=JADE3 PE=1 SV=1	3	1	1	1	823	93.7	7.18	2.95	1	cell organization and biogenesis;metabolic process		metal ion binding;protein binding	Pf00628, Pf10513, Pf13771, Pf13831, Pf13832, Pf15446	9767	ENSG00000102221.13	PHF16; JADE3	X			HATs acetylate histones	3	High	1
FALSE	Master Protein	Q58FF3	Putative endoplasmin-like protein OS=Homo sapiens OX=9606 GN=HSP90B2P PE=5 SV=1	5	1	1	1	399	45.8	5.26	2.95	1	metabolic process;response to stimulus		nucleotide binding;protein binding	Pf00183	7190		HSP90B2P	15				0	High	1
FALSE	Master Protein	Q8WXX0	Dynein heavy chain 7, axonemal OS=Homo sapiens OX=9606 GN=DNAH7 PE=1 SV=2	1	1	2	1	4024	460.9	6	2.92	1	cell organization and biogenesis;cellular component movement	cytoplasm;cytoskeleton;cytosol	catalytic activity;metal ion binding;motor activity;nucleotide binding;protein binding	Pf03028, Pf07728, Pf08393, Pf12774, Pf12775, Pf12777, Pf12780, Pf12781	56171	ENSG00000118997.13	DNAH7	2	Huntington's disease			1	High	1
FALSE	Master Protein	P54792	Putative segment polarity protein dishevelled homolog DVL1P1 OS=Homo sapiens OX=9606 GN=DVL1P1 PE=5 SV=1	6	1	1	1	670	73.2	6.46	2.92	1	cell growth;cell organization and biogenesis;cellular component movement;development;metabolic process;regulation of biological process;response to stimulus;transport	cytoplasm;cytosol	protein binding	Pf00595, Pf00610, Pf00778, Pf12316	1855		DVL1	1		MicroRNAs in cardiomyocyte hypertrophy; Neural Crest Differentiation; Adipogenesis; Wnt Signaling Pathway Netpath; Wnt Signaling Pathway and Pluripotency; Wnt Signaling Pathway; DNA Damage Response (only ATM dependent)		7	High	1
FALSE	Master Protein	Q06587	E3 ubiquitin-protein ligase RING1 OS=Homo sapiens OX=9606 GN=RING1 PE=1 SV=2	8	1	1	1	406	42.4	5.62	2.91	1	cell organization and biogenesis;metabolic process;regulation of biological process	cytosol;nucleus	catalytic activity;enzyme regulator activity;metal ion binding;protein binding	Pf00097, Pf11789, Pf13639, Pf13920, Pf13923, Pf14570, Pf14634, Pf14835, Pf15227	6015	ENSG00000226788.3; ENSG00000204227.4; ENSG00000228520.3; ENSG00000206287.5; ENSG00000231115.3; ENSG00000235107.3	RING1	6; CHR_HSCHR6_MHC_COX_CTG1; CHR_HSCHR6_MHC_DBB_CTG1; CHR_HSCHR6_MHC_QBL_CTG1; CHR_HSCHR6_MHC_MCF_CTG1; CHR_HSCHR6_MHC_MANN_CTG1		Notch Signaling Pathway	RUNX1 interacts with co-factors whose precise effect on RUNX1 targets is not known; SUMOylation of chromatin organization proteins; Regulation of PTEN gene transcription; Transcriptional Regulation by E2F6; SUMOylation of DNA damage response and repair proteins; Oxidative Stress Induced Senescence; SUMOylation of RNA binding proteins	23	High	1
FALSE	Master Protein	Q16555	Dihydropyrimidinase-related protein 2 OS=Homo sapiens OX=9606 GN=DPYSL2 PE=1 SV=1	3	1	1	1	572	62.3	6.38	2.9	1	cell differentiation;cell organization and biogenesis;cellular component movement;development;metabolic process;regulation of biological process;response to stimulus;transport	cytoplasm;cytoskeleton;cytosol;membrane	catalytic activity;protein binding	Pf01979, Pf07969, Pf13147, Pf13594	1808	ENSG00000092964.17	DPYSL2	8	Axon guidance	Regulation of Microtubule Cytoskeleton; Brain-Derived Neurotrophic Factor (BDNF) signaling pathway	Recycling pathway of L1; CRMPs in Sema3A signaling	9	High	1
FALSE	Master Protein	Q8WWI1	LIM domain only protein 7 OS=Homo sapiens OX=9606 GN=LMO7 PE=1 SV=3	1	1	1	1	1683	192.6	8.09	2.89	1	metabolic process;regulation of biological process	cytoplasm;cytosol;nucleus	catalytic activity;metal ion binding;protein binding	Pf00307, Pf00412, Pf00595, Pf13180	4008		LMO7	13	Adherens junction		Antigen processing: Ubiquitination & Proteasome degradation; Neddylation	8	High	1
FALSE	Master Protein	Q9UGU0	Transcription factor 20 OS=Homo sapiens OX=9606 GN=TCF20 PE=1 SV=3	2	1	1	1	1960	211.6	9.04	2.88	1	metabolic process;regulation of biological process	nucleus	DNA binding;metal ion binding;RNA binding	Pf13771, Pf13832	6942	ENSG00000280467.2; ENSG00000281897.2; ENSG00000283026.1; ENSG00000282892.1; ENSG00000283681.1; ENSG00000262024.6; ENSG00000100207.18; ENSG00000276461.4	TCF20	22; CHR_HSCHR22_4_CTG1; CHR_HSCHR22_5_CTG1; CHR_HSCHR22_6_CTG1; CHR_HSCHR22_7_CTG1; CHR_HSCHR22_8_CTG1; CHR_HSCHR22_1_CTG1; CHR_HSCHR22_3_CTG1		Matrix Metalloproteinases		1	High	1
FALSE	Master Protein	Q8TAA9	Vang-like protein 1 OS=Homo sapiens OX=9606 GN=VANGL1 PE=1 SV=1	5	1	1	1	524	59.9	8.81	2.87	1	development;regulation of biological process;response to stimulus	membrane	protein binding	Pf06638	81839	ENSG00000173218.14	VANGL1	1	Wnt signaling pathway			1	High	1
FALSE	Master Protein	Q8N755	Solute carrier family 66 member 3 OS=Homo sapiens OX=9606 GN=SLC66A3 PE=2 SV=1	19	1	1	1	202	22.6	8.88	2.87	1	metabolic process	membrane			130814	ENSG00000162976.12	PQLC3	2				0	High	1
FALSE	Master Protein	Q4LDE5	Sushi, von Willebrand factor type A, EGF and pentraxin domain-containing protein 1 OS=Homo sapiens OX=9606 GN=SVEP1 PE=1 SV=3	1	1	1	1	3571	389.9	5.5	2.85	1		cell surface;cytoplasm;extracellular;membrane	metal ion binding;protein binding	Pf00008, Pf00084, Pf00092, Pf00354, Pf02210, Pf02494, Pf06247, Pf07645, Pf07699, Pf12947, Pf13385, Pf13519	79987	ENSG00000165124.17	SVEP1	9				0	High	1
FALSE	Master Protein	P52849	Bifunctional heparan sulfate N-deacetylase/N-sulfotransferase 2 OS=Homo sapiens OX=9606 GN=NDST2 PE=1 SV=1	3	1	1	1	883	100.8	8.63	2.85	1	metabolic process	Golgi;membrane	catalytic activity	Pf00685, Pf12062	8509	ENSG00000166507.17	NDST2	10	Glycosaminoglycan biosynthesis - heparan sulfate / heparin; Metabolic pathways	Metapathway biotransformation	HS-GAG biosynthesis	8	High	1
FALSE	Master Protein	Q9P0S9	Transmembrane protein 14C OS=Homo sapiens OX=9606 GN=TMEM14C PE=1 SV=1	15	1	1	1	112	11.6	9.88	2.84	1	metabolic process	membrane;mitochondrion	protein binding	Pf03647	51522	ENSG00000111843.13	TMEM14C	6				0	High	1
FALSE	Master Protein	Q8NFU1	Bestrophin-2 OS=Homo sapiens OX=9606 GN=BEST2 PE=1 SV=1	7	1	1	1	509	57.1	5.24	2.83	1	transport	membrane	transporter activity	Pf01062	54831	ENSG00000039987.6	BEST2	19	Salivary secretion		Stimuli-sensing channels	4	High	1
FALSE	Master Protein	Q14684	Ribosomal RNA processing protein 1 homolog B OS=Homo sapiens OX=9606 GN=RRP1B PE=1 SV=3	3	1	1	1	758	84.4	9.76	2.83	1	metabolic process;regulation of biological process;response to stimulus	cytosol;nucleus	protein binding;RNA binding	Pf05997	23076	ENSG00000160208.12	RRP1B	21				0	High	1
FALSE	Master Protein	P05997	Collagen alpha-2(V) chain OS=Homo sapiens OX=9606 GN=COL5A2 PE=1 SV=3	3	1	1	1	1499	144.8	6.46	2.81	1	cell organization and biogenesis;metabolic process;regulation of biological process;response to stimulus	extracellular;organelle lumen	metal ion binding;protein binding;structural molecule activity	Pf00093, Pf01391, Pf01410, Pf14828	1290	ENSG00000204262.11	COL5A2	2	Protein digestion and absorption	miRNA targets in ECM and membrane receptors; Focal Adhesion; Focal Adhesion-PI3K-Akt-mTOR-signaling pathway	ECM proteoglycans; Collagen degradation; Integrin cell surface interactions; Assembly of collagen fibrils and other multimeric structures; MET activates PTK2 signaling; Collagen chain trimerization; NCAM1 interactions; Signaling by PDGF; Syndecan interactions	25	High	1
FALSE	Master Protein	P49327	Fatty acid synthase OS=Homo sapiens OX=9606 GN=FASN PE=1 SV=3	1	1	1	1	2511	273.3	6.44	2.81	1	cell differentiation;metabolic process;regulation of biological process;response to stimulus	cytoplasm;cytosol;Golgi;membrane;mitochondrion	catalytic activity;nucleotide binding;protein binding;RNA binding	Pf00106, Pf00107, Pf00108, Pf00109, Pf00698, Pf00975, Pf02801, Pf08242, Pf08659, Pf13602, Pf14765	2194	ENSG00000169710.8	FASN	17	Insulin signaling pathway; Fatty acid biosynthesis; AMPK signaling pathway; Metabolic pathways; Fatty acid metabolism	AMP-activated Protein Kinase (AMPK) Signaling; Sterol Regulatory Element-Binding Proteins (SREBP) signalling; SREBF and miR33 in cholesterol and lipid homeostasis; Liver X Receptor Pathway; Fatty Acid Biosynthesis; Angiopoietin Like Protein 8 Regulatory Pathway	ChREBP activates metabolic gene expression; Fatty acyl-CoA biosynthesis; Vitamin B5 (pantothenate) metabolism; Activation of gene expression by SREBF (SREBP)	23	High	1
FALSE	Master Protein	Q6PL18	ATPase family AAA domain-containing protein 2 OS=Homo sapiens OX=9606 GN=ATAD2 PE=1 SV=1	2	1	1	1	1390	158.5	6.32	2.8	1	cell organization and biogenesis;metabolic process;regulation of biological process	nucleus	catalytic activity;nucleotide binding;protein binding	Pf00004, Pf00439, Pf07724, Pf13191, Pf13401	29028	ENSG00000156802.12	ATAD2	8		Gastric cancer network 2	TFAP2 (AP-2) family regulates transcription of growth factors and their receptors	6	High	1
FALSE	Master Protein	Q13520	Aquaporin-6 OS=Homo sapiens OX=9606 GN=AQP6 PE=1 SV=2	6	1	1	1	282	29.4	8.66	2.8	1	transport	membrane	transporter activity	Pf00230	363	ENSG00000086159.12	AQP6	12			Passive transport by Aquaporins	3	High	1
FALSE	Master Protein	Q5U623	Activating transcription factor 7-interacting protein 2 OS=Homo sapiens OX=9606 GN=ATF7IP2 PE=1 SV=2	4	1	1	1	682	75.7	7.75	2.8	1	metabolic process;regulation of biological process	nucleus	protein binding		80063	ENSG00000166669.13	ATF7IP2	16				0	High	1
FALSE	Master Protein	Q13523	Serine/threonine-protein kinase PRP4 homolog OS=Homo sapiens OX=9606 GN=PRPF4B PE=1 SV=3	4	1	1	1	1007	116.9	10.26	2.8	1	metabolic process	chromosome;nucleus;spliceosomal complex	catalytic activity;nucleotide binding;protein binding;RNA binding	Pf00069, Pf07714	8899	ENSG00000112739.16	PRPF4B	6		mRNA Processing		1	High	1
FALSE	Master Protein	P51587	Breast cancer type 2 susceptibility protein OS=Homo sapiens OX=9606 GN=BRCA2 PE=1 SV=3	1	1	1	1	3418	384	6.71	2.79	1	cell organization and biogenesis;cell proliferation;metabolic process;regulation of biological process;response to stimulus	cytoplasm;cytoskeleton;cytosol;nucleus	catalytic activity;DNA binding;protein binding	Pf00634, Pf09103, Pf09104, Pf09121, Pf09169	675		BRCA2	13	Pancreatic cancer; Homologous recombination; Breast cancer; Fanconi anemia pathway; Pathways in cancer		Meiotic recombination; Presynaptic phase of homologous DNA pairing and strand exchange; Resolution of D-loop Structures through Holliday Junction Intermediates; Resolution of D-loop Structures through Synthesis-Dependent Strand Annealing (SDSA)	19	High	1
FALSE	Master Protein	P55209	Nucleosome assembly protein 1-like 1 OS=Homo sapiens OX=9606 GN=NAP1L1 PE=1 SV=1	7	1	1	1	391	45.3	4.46	2.73	1	cell organization and biogenesis;metabolic process;regulation of biological process	membrane;nucleus	protein binding;RNA binding	Pf00956	4673	ENSG00000187109.13	NAP1L1	12				0	High	1
FALSE	Master Protein	Q8N109	Killer cell immunoglobulin-like receptor 2DL5A OS=Homo sapiens OX=9606 GN=KIR2DL5A PE=3 SV=1	5	1	1	1	375	40.7	8.1	2.73	1	defense response;regulation of biological process;response to stimulus	membrane	protein binding;receptor activity;signal transducer activity	Pf00047, Pf13895, Pf13927	3809; 57292; 3806	ENSG00000274143.1; ENSG00000274676.1; ENSG00000275596.1; ENSG00000284414.1; ENSG00000284235.1	KIR2DS4; KIR2DL5A; KIR2DS1	19; CHR_HSCHR19LRC_COX2_CTG3_1; CHR_HSCHR19KIR_RP5_B_HAP_CTG3_1; CHR_HSCHR19KIR_LUCE_BDEL_HAP_CTG3_1; CHR_HSCHR19KIR_CA01-TB04_CTG3_1; CHR_HSCHR19KIR_CA01-TB01_CTG3_1	Natural killer cell mediated cytotoxicity; Graft-versus-host disease; Antigen processing and presentation			3	High	1
FALSE	Master Protein	Q9BZH6	WD repeat-containing protein 11 OS=Homo sapiens OX=9606 GN=WDR11 PE=1 SV=1	3	1	1	1	1224	136.6	6.92	2.73	1		cytoplasm;cytoskeleton;cytosol;membrane;nucleus	protein binding		55717	ENSG00000120008.15	WDR11	10				0	High	1
FALSE	Master Protein	Q96ME1	F-box/LRR-repeat protein 18 OS=Homo sapiens OX=9606 GN=FBXL18 PE=1 SV=2	3	1	1	1	805	88.3	8.32	2.72	1	metabolic process	cytosol	catalytic activity;protein binding	Pf00646, Pf12937	80028		FBXL18	7			FBXL7 down-regulates AURKA during mitotic entry and in early mitosis; Antigen processing: Ubiquitination & Proteasome degradation; Neddylation	12	High	1
FALSE	Master Protein	Q9H3R2	Mucin-13 OS=Homo sapiens OX=9606 GN=MUC13 PE=1 SV=3	7	1	1	1	512	54.6	5.07	2.71	1	metabolic process;regulation of biological process;response to stimulus	cytosol;extracellular;membrane;organelle lumen	protein binding	Pf01390	56667	ENSG00000173702.7	MUC13	3			Defective GALNT3 causes familial hyperphosphatemic tumoral calcinosis (HFTC); Dectin-2 family; Defective GALNT12 causes colorectal cancer 1 (CRCS1); Termination of O-glycan biosynthesis; Defective C1GALT1C1 causes Tn polyagglutination syndrome (TNPS)	15	High	1
FALSE	Master Protein	Q9Y2K7	Lysine-specific demethylase 2A OS=Homo sapiens OX=9606 GN=KDM2A PE=1 SV=3	3	1	1	1	1162	132.7	7.58	2.71	1	cell organization and biogenesis;metabolic process;regulation of biological process;response to stimulus	nucleus	catalytic activity;DNA binding;metal ion binding;protein binding	Pf00646, Pf02008, Pf02373, Pf12937, Pf13621	22992	ENSG00000173120.14	KDM2A	11			HDMs demethylate histones	3	High	1
FALSE	Master Protein	O14830	Serine/threonine-protein phosphatase with EF-hands 2 OS=Homo sapiens OX=9606 GN=PPEF2 PE=1 SV=2	3	1	1	1	753	86.5	7.14	2.69	1	metabolic process;regulation of biological process;response to stimulus	cytoplasm	catalytic activity;metal ion binding;protein binding	Pf00036, Pf00149, Pf08321, Pf13202, Pf13405, Pf13499, Pf13833	5470	ENSG00000156194.17	PPEF2	4				0	High	1
FALSE	Master Protein	Q8N9C0	Immunoglobulin superfamily member 22 OS=Homo sapiens OX=9606 GN=IGSF22 PE=2 SV=2	1	1	1	1	903	100.3	7.12	2.68	1	cell organization and biogenesis		protein binding;structural molecule activity	Pf00041, Pf00047, Pf07679, Pf13895, Pf13927	283284	ENSG00000179057.13	IGSF22	11				0	High	1
FALSE	Master Protein	Q96RU8	Tribbles homolog 1 OS=Homo sapiens OX=9606 GN=TRIB1 PE=1 SV=2	5	1	1	1	372	41	7.28	2.68	1	metabolic process;regulation of biological process;response to stimulus	cytoplasm;nucleus	catalytic activity;enzyme regulator activity;nucleotide binding;protein binding	Pf00069	10221	ENSG00000173334.3	TRIB1	8				0	High	1
FALSE	Master Protein	P31629	Transcription factor HIVEP2 OS=Homo sapiens OX=9606 GN=HIVEP2 PE=1 SV=2	1	1	1	1	2446	268.9	6.96	2.68	1	development;metabolic process;regulation of biological process;response to stimulus	nucleus	DNA binding;metal ion binding	Pf00096, Pf09770, Pf12171, Pf13465	3097	ENSG00000010818.9	HIVEP2	6				0	High	1
FALSE	Master Protein	P09871	Complement C1s subcomponent OS=Homo sapiens OX=9606 GN=C1S PE=1 SV=1	5	1	1	1	688	76.6	4.96	2.67	1	defense response;metabolic process;regulation of biological process;response to stimulus	extracellular	catalytic activity;metal ion binding;protein binding	Pf00084, Pf00089, Pf00431, Pf07645, Pf14670	716	ENSG00000182326.14	C1S	12	Pertussis; Complement and coagulation cascades; Systemic lupus erythematosus; Staphylococcus aureus infection	Oxidative Damage; Complement Activation; Complement and Coagulation Cascades	Regulation of Complement cascade; Classical antibody-mediated complement activation	14	High	1
FALSE	Master Protein	P23588	Eukaryotic translation initiation factor 4B OS=Homo sapiens OX=9606 GN=EIF4B PE=1 SV=2	3	1	1	1	611	69.1	5.73	2.66	1	cell organization and biogenesis;metabolic process;regulation of biological process	cytosol	catalytic activity;protein binding;RNA binding	Pf00076, Pf14259	1975	ENSG00000063046.17	EIF4B	12	Proteoglycans in cancer; mTOR signaling pathway; RNA transport; PI3K-Akt signaling pathway	Translation Factors; Focal Adhesion-PI3K-Akt-mTOR-signaling pathway; Interferon type I signaling pathways	mTORC1-mediated signalling; L13a-mediated translational silencing of Ceruloplasmin expression; Translation initiation complex formation; GTP hydrolysis and joining of the 60S ribosomal subunit; Deadenylation of mRNA; Ribosomal scanning and start codon recognition	22	High	1
FALSE	Master Protein	Q86VS3	IQ domain-containing protein H OS=Homo sapiens OX=9606 GN=IQCH PE=2 SV=2	2	1	1	1	1027	117.3	9.1	2.66	1			protein binding		64799	ENSG00000103599.19	IQCH	15				0	High	1
FALSE	Master Protein	Q9UKV3	Apoptotic chromatin condensation inducer in the nucleus OS=Homo sapiens OX=9606 GN=ACIN1 PE=1 SV=2	1	1	1	1	1341	151.8	6.43	2.66	1	cell death;cell differentiation;cell organization and biogenesis;metabolic process;regulation of biological process	cytosol;membrane;nucleus	catalytic activity;protein binding;RNA binding	Pf02037, Pf13893	22985	ENSG00000100813.14	ACIN1	14	Spliceosome; mRNA surveillance pathway; RNA transport		Apoptotic cleavage of cellular proteins	7	High	1
FALSE	Master Protein	Q86UL8	Membrane-associated guanylate kinase, WW and PDZ domain-containing protein 2 OS=Homo sapiens OX=9606 GN=MAGI2 PE=1 SV=3	2	1	1	1	1455	158.7	6.35	2.66	1	cell organization and biogenesis;regulation of biological process;response to stimulus	cytoplasm;endosome;membrane;nucleus	protein binding;signal transducer activity;structural molecule activity	Pf00397, Pf00595, Pf00625, Pf13180	9863	ENSG00000187391.19	MAGI2	7	Tight junction; Rap1 signaling pathway	Pathways Affected in Adenoid Cystic Carcinoma	Nephrin family interactions	5	High	1
FALSE	Master Protein	P61313	60S ribosomal protein L15 OS=Homo sapiens OX=9606 GN=RPL15 PE=1 SV=2	8	1	1	1	204	24.1	11.62	2.65	1	cell organization and biogenesis;metabolic process;response to stimulus;transport	cytosol;membrane;nucleus;ribosome	protein binding;RNA binding;structural molecule activity	Pf00827	6138	ENSG00000174748.18	RPL15	3	Ribosome	Cytoplasmic Ribosomal Proteins	Peptide chain elongation; Eukaryotic Translation Termination; Viral mRNA Translation; L13a-mediated translational silencing of Ceruloplasmin expression; Nonsense Mediated Decay (NMD) independent of the Exon Junction Complex (EJC); Selenocysteine synthesis; Nonsense Mediated Decay (NMD) enhanced by the Exon Junction Complex (EJC); GTP hydrolysis and joining of the 60S ribosomal subunit; Major path…	34	High	1
FALSE	Master Protein	Q8N5Y2	Male-specific lethal 3 homolog OS=Homo sapiens OX=9606 GN=MSL3 PE=1 SV=1	3	1	1	1	521	59.8	8.21	2.65	1	cell organization and biogenesis;metabolic process;regulation of biological process	nucleus	DNA binding;protein binding	Pf05712, Pf11717	10943	ENSG00000005302.17	MSL3	X			HATs acetylate histones	3	High	1
FALSE	Master Protein	Q9H3M7	Thioredoxin-interacting protein OS=Homo sapiens OX=9606 GN=TXNIP PE=1 SV=1	6	1	1	1	391	43.6	7.5	2.65	1	cell differentiation;metabolic process;regulation of biological process;response to stimulus;transport	cytoplasm;cytosol;nucleus	enzyme regulator activity;protein binding	Pf00339, Pf02752	10628	ENSG00000265972.5	TXNIP; LOC101060503	1	NOD-like receptor signaling pathway	VEGFA-VEGFR2 Signaling Pathway	The NLRP3 inflammasome	7	High	1
FALSE	Master Protein	O95602	DNA-directed RNA polymerase I subunit RPA1 OS=Homo sapiens OX=9606 GN=POLR1A PE=1 SV=2	1	1	1	1	1720	194.7	7.03	2.64	1	metabolic process;regulation of biological process	nucleus	catalytic activity;DNA binding;metal ion binding;protein binding	Pf00623, Pf04983, Pf04997, Pf04998, Pf05000	25885	ENSG00000068654.15	POLR1A	2	Purine metabolism; RNA polymerase; Metabolic pathways; Pyrimidine metabolism	Eukaryotic Transcription Initiation	RNA Polymerase I Chain Elongation; NoRC negatively regulates rRNA expression; RNA Polymerase I Transcription Termination; RNA Polymerase I Promoter Escape; B-WICH complex positively regulates rRNA expression; RNA Polymerase I Transcription Initiation	17	High	1
FALSE	Master Protein	P17735	Tyrosine aminotransferase OS=Homo sapiens OX=9606 GN=TAT PE=1 SV=1	4	1	1	1	454	50.4	6.3	2.64	1	metabolic process;response to stimulus	cytosol;mitochondrion	catalytic activity;protein binding	Pf00155, Pf00266, Pf01041, Pf01053, Pf07706	6898	ENSG00000198650.10	TAT	16	Phenylalanine, tyrosine and tryptophan biosynthesis; Tyrosine metabolism; Phenylalanine metabolism; Biosynthesis of amino acids; Ubiquinone and other terpenoid-quinone biosynthesis; Metabolic pathways; Cysteine and methionine metabolism	Amino Acid metabolism	Phenylalanine and tyrosine catabolism	12	High	1
FALSE	Master Protein	O43513	Mediator of RNA polymerase II transcription subunit 7 OS=Homo sapiens OX=9606 GN=MED7 PE=1 SV=1	9	1	1	1	233	27.2	5.78	2.64	1	metabolic process;regulation of biological process	nucleus	catalytic activity;protein binding	Pf05983	9443	ENSG00000155868.7	MED7	5			Transcriptional regulation of white adipocyte differentiation; PPARA activates gene expression; Generic Transcription Pathway	9	High	1
FALSE	Master Protein	Q9GZY8	Mitochondrial fission factor OS=Homo sapiens OX=9606 GN=MFF PE=1 SV=1	11	1	1	1	342	38.4	8.95	2.63	1	cell organization and biogenesis;regulation of biological process;transport	membrane;mitochondrion	protein binding	Pf05644	56947	ENSG00000168958.19	MFF	2				0	High	1
FALSE	Master Protein	Q9HCF6	Transient receptor potential cation channel subfamily M member 3 OS=Homo sapiens OX=9606 GN=TRPM3 PE=2 SV=4	1	1	1	1	1732	197.4	7.15	2.63	1	cell organization and biogenesis;response to stimulus;transport	membrane	transporter activity	Pf00520, Pf12072	80036		TRPM3	9			TRP channels	4	High	1
FALSE	Master Protein	P23458	Tyrosine-protein kinase JAK1 OS=Homo sapiens OX=9606 GN=JAK1 PE=1 SV=2	3	1	1	1	1154	133.2	7.55	2.63	1	cell differentiation;cellular component movement;defense response;metabolic process;regulation of biological process;response to stimulus	cytoplasm;cytoskeleton;cytosol;endosome;membrane;nucleus	catalytic activity;metal ion binding;nucleotide binding;protein binding	Pf00069, Pf07714	3716	ENSG00000162434.11	JAK1	1	Viral carcinogenesis; Th1 and Th2 cell differentiation; NOD-like receptor signaling pathway; Osteoclast differentiation; Hepatitis B; Pancreatic cancer; Epstein-Barr virus infection; Leishmaniasis; Pathways in cancer; Tuberculosis; EGFR tyrosine kinase inhibitor resistance; HTLV-I infection; Toxoplasmosis; Jak-STAT signaling pathway; Measles; Herpes simplex infection; Hepatitis C; Signaling pathw…	IL-5 Signaling Pathway; Human Thyroid Stimulating Hormone (TSH) signaling pathway; Leptin signaling pathway; Prolactin Signaling Pathway; IL-7 Signaling Pathway; IL17 signaling pathway; Type III interferon signaling; IL-9 Signaling Pathway; Interleukin-11 Signaling Pathway; Oncostatin M Signaling Pathway; IL-3 Signaling Pathway; TCA Cycle Nutrient Utilization and Invasiveness of Ovarian Cancer; I…	Interleukin-15 signaling; ISG15 antiviral mechanism; IL-6-type cytokine receptor ligand interactions; MAPK3 (ERK1) activation; Interleukin-35 Signalling; Interleukin-10 signaling; Interleukin-7 signaling; G beta:gamma signalling through PI3Kgamma; Interleukin receptor SHC signaling; Other interleukin signaling; Regulation of IFNA signaling; GPVI-mediated activation cascade; Regulation of IFNG sig…	80	High	1
FALSE	Master Protein	Q9UPN9	E3 ubiquitin-protein ligase TRIM33 OS=Homo sapiens OX=9606 GN=TRIM33 PE=1 SV=3	3	1	1	1	1127	122.5	6.67	2.63	1	metabolic process;regulation of biological process	nucleus	catalytic activity;DNA binding;metal ion binding;protein binding	Pf00439, Pf00628, Pf00643, Pf13639	51592	ENSG00000197323.11	TRIM33	1		Ectoderm Differentiation	Downregulation of SMAD2/3:SMAD4 transcriptional activity	9	High	1
FALSE	Master Protein	P25054	Adenomatous polyposis coli protein OS=Homo sapiens OX=9606 GN=APC PE=1 SV=2	1	1	1	1	2843	311.5	7.8	2.62	1	cell organization and biogenesis;cellular component movement;metabolic process;regulation of biological process;response to stimulus	chromosome;cytoplasm;cytoskeleton;cytosol;membrane;nucleus	enzyme regulator activity;protein binding	Pf00514, Pf05923, Pf05924, Pf05937, Pf05956, Pf11414	324	ENSG00000134982.16	APC	5	MicroRNAs in cancer; Hippo signaling pathway; Endometrial cancer; Breast cancer; Colorectal cancer; Pathways in cancer; HTLV-I infection; Wnt signaling pathway; Regulation of actin cytoskeleton; Basal cell carcinoma; Signaling pathways regulating pluripotency of stem cells	Cell Cycle; Regulation of Microtubule Cytoskeleton; Irinotecan Pathway; Gastric Cancer Network 1; Brain-Derived Neurotrophic Factor (BDNF) signaling pathway; Endoderm Differentiation; Extracellular vesicle-mediated signaling in recipient cells; Copper homeostasis; Wnt Signaling Pathway Netpath; Wnt/beta-catenin Signaling Pathway in Leukemia; Regulation of Wnt/B-catenin Signaling by Small Molecule…	S37 mutants of beta-catenin aren't phosphorylated; Beta-catenin phosphorylation cascade; AXIN missense mutants destabilize the destruction complex; S33 mutants of beta-catenin aren't phosphorylated; Apoptotic cleavage of cellular proteins; Disassembly of the destruction complex and recruitment of AXIN to the membrane; APC truncation mutants have impaired AXIN binding; S45 mutants of beta-catenin …	59	High	1
FALSE	Master Protein	P31277	Homeobox protein Hox-D11 OS=Homo sapiens OX=9606 GN=HOXD11 PE=3 SV=3	9	1	1	1	338	35.2	8.84	2.62	1	development;metabolic process;regulation of biological process	nucleus	DNA binding	Pf00046, Pf12045	3237	ENSG00000128713.13	HOXD11	2				0	High	1
FALSE	Master Protein	Q8WUF5	RelA-associated inhibitor OS=Homo sapiens OX=9606 GN=PPP1R13L PE=1 SV=4	2	1	1	1	828	89	6.81	2.61	1	cell death;metabolic process;regulation of biological process	cytoplasm;cytosol;nucleus	protein binding	Pf00018, Pf00023, Pf07653, Pf12796, Pf13606, Pf13637, Pf13857, Pf14604	10848	ENSG00000104881.15	PPP1R13L	19			Regulation of TP53 Activity through Association with Co-factors	6	High	1
FALSE	Master Protein	Q9H1J5	Protein Wnt-8a OS=Homo sapiens OX=9606 GN=WNT8A PE=1 SV=2	11	1	2	1	351	38.8	7.77	2.61	1	cell differentiation;development;regulation of biological process;response to stimulus	extracellular	protein binding	Pf00110	7478	ENSG00000061492.11	WNT8A	5	Hippo signaling pathway; Breast cancer; Pathways in cancer; HTLV-I infection; Melanogenesis; Wnt signaling pathway; Proteoglycans in cancer; mTOR signaling pathway; Basal cell carcinoma; Signaling pathways regulating pluripotency of stem cells	Neural Crest Differentiation; Endoderm Differentiation	Disassembly of the destruction complex and recruitment of AXIN to the membrane; WNT ligand biogenesis and trafficking; Class B/2 (Secretin family receptors)	20	High	1
FALSE	Master Protein	A1L4H1	Soluble scavenger receptor cysteine-rich domain-containing protein SSC5D OS=Homo sapiens OX=9606 GN=SSC5D PE=1 SV=3	1	1	1	1	1573	165.6	6.13	2.61	1	defense response;development;regulation of biological process;response to stimulus;transport	cytoplasm;extracellular;membrane	protein binding;receptor activity	Pf00530	284297	ENSG00000179954.15	SSC5D	19			Scavenging by Class B Receptors	3	High	1
FALSE	Master Protein	Q6TFL3	Coiled-coil domain-containing protein 171 OS=Homo sapiens OX=9606 GN=CCDC171 PE=2 SV=1	3	1	1	1	1326	152.7	6.81	2.61	1	metabolic process			Pf02463, Pf04111	203238	ENSG00000164989.16	CCDC171	9				0	High	1
FALSE	Master Protein	P51531	Probable global transcription activator SNF2L2 OS=Homo sapiens OX=9606 GN=SMARCA2 PE=1 SV=2	2	1	1	1	1590	181.2	7.2	2.6	1	cell organization and biogenesis;metabolic process;regulation of biological process	cytoskeleton;nucleus	catalytic activity;DNA binding;nucleotide binding;protein binding	Pf00176, Pf00270, Pf00271, Pf00439, Pf07529, Pf07533, Pf08880, Pf11496, Pf14619	6595	ENSG00000080503.22	SMARCA2	9		Retinoblastoma (RB) in Cancer; Pathways Affected in Adenoid Cystic Carcinoma; VEGFA-VEGFR2 Signaling Pathway	RUNX1 interacts with co-factors whose precise effect on RUNX1 targets is not known; RMTs methylate histone arginines	11	High	1
FALSE	Master Protein	Q86U42	Polyadenylate-binding protein 2 OS=Homo sapiens OX=9606 GN=PABPN1 PE=1 SV=3	8	1	1	1	306	32.7	5.06	2.6	1	metabolic process;regulation of biological process;response to stimulus;transport	cytoplasm;nucleus	protein binding;RNA binding	Pf00076, Pf13893, Pf14259	8106	ENSG00000100836.10	PABPN1	14	mRNA surveillance pathway; Influenza A	mRNA Processing	Inhibition of Host mRNA Processing and RNA Silencing; mRNA 3'-end processing; mRNA Splicing - Major Pathway; Cleavage of Growing Transcript in the Termination Region ; Processing of Intronless Pre-mRNAs	20	High	1
FALSE	Master Protein	Q9C0B7	Transport and Golgi organization protein 6 homolog OS=Homo sapiens OX=9606 GN=TANGO6 PE=1 SV=2	2	1	1	1	1094	120.7	6.11	2.6	1		membrane		Pf10304, Pf10363	79613	ENSG00000103047.7	TANGO6; TMCO7	16				0	High	1
FALSE	Master Protein	Q3ZCX4	Zinc finger protein 568 OS=Homo sapiens OX=9606 GN=ZNF568 PE=2 SV=2	3	1	1	1	644	74.3	8.22	2.6	1	development;metabolic process;regulation of biological process	nucleus	DNA binding;metal ion binding	Pf00096, Pf01352, Pf13465	374900	ENSG00000198453.12	ZNF568	19			Generic Transcription Pathway	3	High	1
FALSE	Master Protein	Q6ZPA2	Putative uncharacterized protein FLJ26174 OS=Homo sapiens OX=9606 PE=2 SV=1	16	1	1	1	131	13.5	7.21	2.6	1							LOC100996314; LOC100131831					0	High	1
FALSE	Master Protein	Q15878	Voltage-dependent R-type calcium channel subunit alpha-1E OS=Homo sapiens OX=9606 GN=CACNA1E PE=1 SV=3	1	1	1	1	2313	261.6	8.24	2.59	1	cell communication;regulation of biological process;transport	membrane	metal ion binding;transporter activity	Pf00520, Pf08016, Pf08763	777	ENSG00000198216.10	CACNA1E	1	MAPK signaling pathway; Type II diabetes mellitus; Calcium signaling pathway	Calcium Regulation in the Cardiac Cell	Presynaptic depolarization and calcium channel opening; Regulation of insulin secretion	10	High	1
FALSE	Master Protein	Q8IVF2	Protein AHNAK2 OS=Homo sapiens OX=9606 GN=AHNAK2 PE=1 SV=2	1	1	1	1	5795	616.2	5.36	2.59	1	cell organization and biogenesis	cytoplasm;cytosol;membrane;nucleus	protein binding		113146	ENSG00000185567.6	AHNAK2	14				0	High	1
FALSE	Master Protein	O76081	Regulator of G-protein signaling 20 OS=Homo sapiens OX=9606 GN=RGS20 PE=1 SV=4	10	1	1	1	388	43.7	6.92	2.59	1	regulation of biological process	cytoplasm;membrane;nucleus	enzyme regulator activity;protein binding	Pf00615	8601	ENSG00000147509.13	RGS20	8		Myometrial Relaxation and Contraction Pathways; Calcium Regulation in the Cardiac Cell	G alpha (z) signalling events; G alpha (i) signalling events	7	High	1
FALSE	Master Protein	Q9BV19	Uncharacterized protein C1orf50 OS=Homo sapiens OX=9606 GN=C1orf50 PE=1 SV=2	16	1	1	1	199	21.9	5.88	2.59	1			protein binding	Pf10504	79078	ENSG00000164008.14	C1orf50	1				0	High	1
FALSE	Master Protein	Q86XH1	Dynein regulatory complex protein 11 OS=Homo sapiens OX=9606 GN=IQCA1 PE=2 SV=1	4	1	1	1	822	95.3	9.47	2.58	1			nucleotide binding;protein binding	Pf00004	79781	ENSG00000132321.16	IQCA1	2				0	High	1
FALSE	Master Protein	Q9UQC9	Calcium-activated chloride channel regulator 2 OS=Homo sapiens OX=9606 GN=CLCA2 PE=1 SV=2	4	1	1	1	943	103.9	7.02	2.58	1	metabolic process;transport	extracellular;membrane;nucleus	catalytic activity;metal ion binding;transporter activity	Pf00092, Pf08434, Pf09315, Pf13519	9635	ENSG00000137975.7	CLCA2	1	Renin secretion; Pancreatic secretion		Stimuli-sensing channels	5	High	1
FALSE	Master Protein	Q96PQ0	VPS10 domain-containing receptor SorCS2 OS=Homo sapiens OX=9606 GN=SORCS2 PE=1 SV=3	3	1	1	1	1159	128.1	7.08	2.57	1	regulation of biological process;response to stimulus	membrane	protein binding;receptor activity;signal transducer activity	Pf00801	57537	ENSG00000184985.16	SORCS2	4				0	High	1
FALSE	Master Protein	Q5JUK2	Spermatogenesis- and oogenesis-specific basic helix-loop-helix-containing protein 1 OS=Homo sapiens OX=9606 GN=SOHLH1 PE=1 SV=4	14	1	1	1	328	34.5	5.38	2.57	1	cell differentiation;development;metabolic process;regulation of biological process	cytoplasm;nucleus	DNA binding;protein binding	Pf00010	402381	ENSG00000165643.10	SOHLH1	9				0	High	1
FALSE	Master Protein	Q5THK1	Protein PRR14L OS=Homo sapiens OX=9606 GN=PRR14L PE=1 SV=1	1	1	1	1	2151	237.2	6.33	2.57	1				Pf15386	253143	ENSG00000183530.13	PRR14L	22				0	High	1
FALSE	Master Protein	Q9NQ87	Hairy/enhancer-of-split related with YRPW motif-like protein OS=Homo sapiens OX=9606 GN=HEYL PE=1 SV=2	7	1	1	1	328	35.1	10.68	2.56	1	cell differentiation;cell organization and biogenesis;development;metabolic process;regulation of biological process;response to stimulus	cytoplasm;nucleus	DNA binding;protein binding	Pf00010, Pf07527	26508	ENSG00000163909.7	HEYL	1	Breast cancer		Constitutive Signaling by NOTCH1 PEST Domain Mutants; NOTCH1 Intracellular Domain Regulates Transcription; Constitutive Signaling by NOTCH1 HD+PEST Domain Mutants	12	High	1
FALSE	Master Protein	Q9BV73	Centrosome-associated protein CEP250 OS=Homo sapiens OX=9606 GN=CEP250 PE=1 SV=2	1	1	1	1	2442	281	5.02	2.56	1	cell organization and biogenesis;metabolic process;regulation of biological process;transport	cytoplasm;cytoskeleton;cytosol	protein binding;transporter activity	Pf01496, Pf02463, Pf04111, Pf08317, Pf12128, Pf15035	11190	ENSG00000126001.15	CEP250	20		Mesodermal Commitment Pathway	Regulation of PLK1 Activity at G2/M Transition; AURKA Activation by TPX2; Anchoring of the basal body to the plasma membrane; Recruitment of NuMA to mitotic centrosomes; Loss of Nlp from mitotic centrosomes; Recruitment of mitotic centrosome proteins and complexes	17	High	1
FALSE	Master Protein	O43508	Tumor necrosis factor ligand superfamily member 12 OS=Homo sapiens OX=9606 GN=TNFSF12 PE=1 SV=1	15	1	1	1	249	27.2	9.41	2.56	1	cell death;cell differentiation;cellular component movement;development;regulation of biological process;response to stimulus	extracellular;membrane	protein binding	Pf00229	8742; 407977	ENSG00000239697.10	TNFSF12; TNFSF12-TNFSF13	17	Cytokine-cytokine receptor interaction	TNF related weak inducer of apoptosis (TWEAK) Signaling Pathway	TNF receptor superfamily (TNFSF) members mediating non-canonical NF-kB pathway	6	High	1
FALSE	Master Protein	Q92908	Transcription factor GATA-6 OS=Homo sapiens OX=9606 GN=GATA6 PE=1 SV=2	5	1	1	1	595	60	8.35	2.56	1	cell differentiation;coagulation;metabolic process;regulation of biological process;response to stimulus	membrane;nucleus	DNA binding;metal ion binding;protein binding	Pf00320, Pf05349	2627	ENSG00000141448.8	GATA6	18		Heart Development; Endoderm Differentiation; Mesodermal Commitment Pathway; Ectoderm Differentiation	Surfactant metabolism; Factors involved in megakaryocyte development and platelet production	8	High	1
FALSE	Master Protein	Q9P2E7	Protocadherin-10 OS=Homo sapiens OX=9606 GN=PCDH10 PE=1 SV=2	4	1	1	1	1040	112.9	4.87	2.56	1	cell communication	membrane	metal ion binding	Pf00028, Pf08266	57575	ENSG00000138650.8	PCDH10	4				0	High	1
FALSE	Master Protein	Q8WU17	E3 ubiquitin-protein ligase RNF139 OS=Homo sapiens OX=9606 GN=RNF139 PE=1 SV=1	2	1	1	1	664	75.9	6.44	2.55	1	metabolic process;regulation of biological process	endoplasmic reticulum;membrane	catalytic activity;metal ion binding;protein binding;receptor activity	Pf00097, Pf11793, Pf12678, Pf12861, Pf13639, Pf13705, Pf13920, Pf13923, Pf14634	11236	ENSG00000170881.4	RNF139	8		Sterol Regulatory Element-Binding Proteins (SREBP) signalling	ER Quality Control Compartment (ERQC)	7	High	1
FALSE	Master Protein	Q4KMQ1	Taperin OS=Homo sapiens OX=9606 GN=TPRN PE=1 SV=2	5	1	1	1	711	75.5	7.25	2.55	1			protein binding	Pf13914, Pf13916	286262	ENSG00000176058.11	TPRN	9				0	High	1
FALSE	Master Protein	Q7Z736	Pleckstrin homology domain-containing family H member 3 OS=Homo sapiens OX=9606 GN=PLEKHH3 PE=1 SV=2	2	1	1	1	793	85.3	7.83	2.55	1	regulation of biological process;response to stimulus	cytoskeleton		Pf00169, Pf00784	79990	ENSG00000068137.14	PLEKHH3	17				0	High	1
FALSE	Master Protein	Q2VPB7	AP-5 complex subunit beta-1 OS=Homo sapiens OX=9606 GN=AP5B1 PE=1 SV=4	4	1	1	1	878	93.9	5.92	2.55	1	transport	membrane	protein binding		91056	ENSG00000254470.2	AP5B1	11				0	High	1
FALSE	Master Protein	Q5GH72	XK-related protein 7 OS=Homo sapiens OX=9606 GN=XKR7 PE=2 SV=1	7	1	1	1	579	63.8	9.01	2.55	1		membrane		Pf09815	343702	ENSG00000260903.2	XKR7	20				0	High	1
FALSE	Master Protein	O43747	AP-1 complex subunit gamma-1 OS=Homo sapiens OX=9606 GN=AP1G1 PE=1 SV=5	4	1	1	1	822	91.3	6.8	2.55	1	cell organization and biogenesis;regulation of biological process;transport	cytoplasm;cytosol;endosome;Golgi;membrane	protein binding;transporter activity	Pf01602, Pf02883	164	ENSG00000166747.12	AP1G1	16	Lysosome		Nef mediated downregulation of MHC class I complex cell surface expression; MHC class II antigen presentation; Golgi Associated Vesicle Biogenesis; Lysosome Vesicle Biogenesis	17	High	1
FALSE	Master Protein	Q3MHD2	Protein LSM12 homolog OS=Homo sapiens OX=9606 GN=LSM12 PE=1 SV=2	7	1	1	1	195	21.7	7.74	2.54	1				Pf09793	124801; 653122	ENSG00000161654.9	LSM12; LSM12P1	17; 8				0	High	1
FALSE	Master Protein	Q96M86	Dynein heavy chain domain-containing protein 1 OS=Homo sapiens OX=9606 GN=DNHD1 PE=2 SV=2	1	1	1	1	4753	533.3	6.71	2.54	1	cell organization and biogenesis;cellular component movement		catalytic activity;motor activity;nucleotide binding;protein binding	Pf03028, Pf08393, Pf12774, Pf12777	144132	ENSG00000179532.12	DNHD1	11				0	High	1
FALSE	Master Protein	Q9Y383	Putative RNA-binding protein Luc7-like 2 OS=Homo sapiens OX=9606 GN=LUC7L2 PE=1 SV=2	5	1	1	1	392	46.5	10.01	2.54	1	cell organization and biogenesis	nucleus;spliceosomal complex	protein binding;RNA binding	Pf03194	51631	ENSG00000146963.17	LUC7L2	7				0	High	1
FALSE	Master Protein	P50135	Histamine N-methyltransferase OS=Homo sapiens OX=9606 GN=HNMT PE=1 SV=1	9	1	1	1	292	33.3	5.34	2.54	1	metabolic process;response to stimulus	cytoplasm;cytosol	catalytic activity	Pf08242, Pf13489, Pf13847	3176	ENSG00000150540.13	HNMT	2	Histidine metabolism	Amino Acid metabolism; Metapathway biotransformation; Methylation Pathways	Metabolism of ingested SeMet, Sec, MeSec into H2Se; Histidine catabolism	10	High	1
FALSE	Master Protein	Q8IYT3	Coiled-coil domain-containing protein 170 OS=Homo sapiens OX=9606 GN=CCDC170 PE=1 SV=3	2	1	1	1	715	82.2	6.64	2.54	1			protein binding		80129	ENSG00000120262.9	CCDC170	6				0	High	1
FALSE	Master Protein	P24387	Corticotropin-releasing factor-binding protein OS=Homo sapiens OX=9606 GN=CRHBP PE=1 SV=2	6	1	1	1	322	36.1	6.52	2.53	1	cell communication;defense response;regulation of biological process;response to stimulus;transport	endoplasmic reticulum;endosome;extracellular;Golgi;nucleus;vacuole	protein binding	Pf05428	1393	ENSG00000145708.10	CRHBP	5		Corticotropin-releasing hormone signaling pathway	Class B/2 (Secretin family receptors)	5	High	1
FALSE	Master Protein	Q6P996	Pyridoxal-dependent decarboxylase domain-containing protein 1 OS=Homo sapiens OX=9606 GN=PDXDC1 PE=1 SV=2	3	1	1	1	788	86.7	5.38	2.53	1	metabolic process	Golgi	catalytic activity;protein binding	Pf00282, Pf01212	23042; 102724985	ENSG00000275498.5; ENSG00000179889.18	PDXDC1; LOC102724985	16; CHR_HSCHR16_1_CTG1				0	High	1
FALSE	Master Protein	Q8NER5	Activin receptor type-1C OS=Homo sapiens OX=9606 GN=ACVR1C PE=1 SV=1	5	1	1	1	493	54.8	7.88	2.52	1	cell death;cell differentiation;cell organization and biogenesis;metabolic process;regulation of biological process;response to stimulus	membrane	catalytic activity;metal ion binding;nucleotide binding;protein binding;receptor activity;signal transducer activity	Pf00069, Pf01064, Pf07714, Pf08515	130399	ENSG00000123612.15	ACVR1C	2	TGF-beta signaling pathway; Signaling pathways regulating pluripotency of stem cells	MAPK Signaling Pathway	Signaling by Activin; Regulation of signaling by NODAL	9	High	1
FALSE	Master Protein	Q9NQC1	E3 ubiquitin-protein ligase Jade-2 OS=Homo sapiens OX=9606 GN=JADE2 PE=1 SV=2	5	1	1	1	790	87.4	5.26	2.51	1	cell organization and biogenesis;metabolic process		catalytic activity;metal ion binding;protein binding	Pf00628, Pf10513, Pf13771, Pf13831, Pf13832	23338	ENSG00000043143.20	PHF15; JADE2	5			HATs acetylate histones	3	High	1
FALSE	Master Protein	P25705	ATP synthase subunit alpha, mitochondrial OS=Homo sapiens OX=9606 GN=ATP5F1A PE=1 SV=1	2	1	1	1	553	59.7	9.13	2.51	1	cell organization and biogenesis;metabolic process;regulation of biological process;transport	membrane;mitochondrion;organelle lumen	catalytic activity;nucleotide binding;protein binding;RNA binding;transporter activity	Pf00006, Pf00306, Pf02663, Pf02874, Pf05943	498	ENSG00000152234.15	ATP5A1	18	Huntington's disease; Parkinson's disease; Alzheimer's disease; Oxidative phosphorylation; Metabolic pathways	Electron Transport Chain; Oxidative phosphorylation	Cristae formation; Mitochondrial protein import; Formation of ATP by chemiosmotic coupling; Metabolism of proteins	16	High	1
FALSE	Master Protein	Q8NHW4	C-C motif chemokine 4-like OS=Homo sapiens OX=9606 GN=CCL4L1 PE=1 SV=1	45	1	1	1	92	10.2	5.25	2.5	1	cellular component movement;defense response;regulation of biological process;response to stimulus	extracellular	protein binding	Pf00048	388372; 9560	ENSG00000282604.1; ENSG00000276070.4; ENSG00000275313.5; ENSG00000276125.4	CCL4L2; CCL4L1	17; CHR_HSCHR17_10_CTG4; CHR_HSCHR17_7_CTG4	Cytokine-cytokine receptor interaction; NF-kappa B signaling pathway; Cytosolic DNA-sensing pathway; Salmonella infection; Toll-like receptor signaling pathway; Chemokine signaling pathway			6	High	1
FALSE	Master Protein	Q8TDY8	Immunoglobulin superfamily DCC subclass member 4 OS=Homo sapiens OX=9606 GN=IGDCC4 PE=1 SV=1	2	1	1	1	1250	134.1	6.2	2.5	1		membrane	protein binding	Pf00041, Pf00047, Pf07679, Pf07686, Pf13895, Pf13927	57722	ENSG00000103742.11	IGDCC4	15				0	High	1
FALSE	Master Protein	P62424	60S ribosomal protein L7a OS=Homo sapiens OX=9606 GN=RPL7A PE=1 SV=2	5	1	1	1	266	30	10.61	2.5	1	cell organization and biogenesis;metabolic process;transport	cytoplasm;cytosol;membrane;nucleus;ribosome	protein binding;RNA binding;structural molecule activity	Pf01248	6130	ENSG00000280858.2; ENSG00000148303.16	RPL7A	9; CHR_HG2030_PATCH	Ribosome	Cytoplasmic Ribosomal Proteins	Peptide chain elongation; Eukaryotic Translation Termination; Viral mRNA Translation; L13a-mediated translational silencing of Ceruloplasmin expression; Nonsense Mediated Decay (NMD) independent of the Exon Junction Complex (EJC); Selenocysteine synthesis; Nonsense Mediated Decay (NMD) enhanced by the Exon Junction Complex (EJC); GTP hydrolysis and joining of the 60S ribosomal subunit; Major path…	34	High	1
FALSE	Master Protein	P48544	G protein-activated inward rectifier potassium channel 4 OS=Homo sapiens OX=9606 GN=KCNJ5 PE=1 SV=2	4	1	1	1	419	47.6	5.36	2.5	1	regulation of biological process;transport	membrane	protein binding;transporter activity	Pf00520, Pf01007	3762	ENSG00000120457.11	KCNJ5	11	Dopaminergic synapse; Serotonergic synapse; Oxytocin signaling pathway; Circadian entrainment; Morphine addiction; Retrograde endocannabinoid signaling; Estrogen signaling pathway	Notch Signaling Pathway; Calcium Regulation in the Cardiac Cell	Activation of G protein gated Potassium channels; Inhibition of voltage gated Ca2+ channels via Gbeta/gamma subunits	20	High	1
FALSE	Master Protein	Q9H2D6	TRIO and F-actin-binding protein OS=Homo sapiens OX=9606 GN=TRIOBP PE=1 SV=3	1	1	1	1	2365	261.2	8.48	2.49	1	cell division;cell organization and biogenesis;metabolic process;regulation of biological process	cytoplasm;cytoskeleton;nucleus	protein binding;RNA binding	Pf00169, Pf04156, Pf04514, Pf05109, Pf05110, Pf11559	11078	ENSG00000100106.19	TRIOBP	22				0	High	1
FALSE	Master Protein	Q16816	Phosphorylase b kinase gamma catalytic chain, skeletal muscle/heart isoform OS=Homo sapiens OX=9606 GN=PHKG1 PE=2 SV=3	5	1	1	1	387	45	6.86	2.49	1	metabolic process;regulation of biological process;response to stimulus	cytosol;membrane	catalytic activity;nucleotide binding;protein binding	Pf00069, Pf06293, Pf07714, Pf14531	5260	ENSG00000164776.9	PHKG1	7	Insulin signaling pathway; Glucagon signaling pathway; Calcium signaling pathway	Glycogen Metabolism	Glycogen breakdown (glycogenolysis)	8	High	1
FALSE	Master Protein	Q9P2P6	StAR-related lipid transfer protein 9 OS=Homo sapiens OX=9606 GN=STARD9 PE=1 SV=3	0	1	1	1	4700	516	6.32	2.48	1	cell organization and biogenesis;cellular component movement;metabolic process	cytoplasm;cytoskeleton;nucleus	catalytic activity;motor activity;nucleotide binding;protein binding	Pf00225, Pf00498, Pf01852	57519	ENSG00000159433.11	STARD9	15				0	High	1
FALSE	Master Protein	P35659	Protein DEK OS=Homo sapiens OX=9606 GN=DEK PE=1 SV=1	2	1	1	1	375	42.6	8.56	2.45	1	cell organization and biogenesis;metabolic process;regulation of biological process;response to stimulus	nucleus	DNA binding;protein binding;RNA binding	Pf02037, Pf08766	7913	ENSG00000124795.14	DEK	6			Transcriptional regulation by the AP-2 (TFAP2) family of transcription factors; B-WICH complex positively regulates rRNA expression	7	High	1
FALSE	Master Protein	Q99726	Zinc transporter 3 OS=Homo sapiens OX=9606 GN=SLC30A3 PE=1 SV=2	5	1	1	1	388	41.9	6.47	2.45	1	regulation of biological process;response to stimulus;transport	cytoplasm;endosome;membrane;vacuole	protein binding;transporter activity	Pf01545	7781	ENSG00000115194.10	SLC30A3	2		Zinc homeostasis	Zinc efflux and compartmentalization by the SLC30 family	7	High	1
FALSE	Master Protein	P42345	Serine/threonine-protein kinase mTOR OS=Homo sapiens OX=9606 GN=MTOR PE=1 SV=1	1	1	1	1	2549	288.7	7.17	2.45	1	cell communication;cell death;cell organization and biogenesis;metabolic process;regulation of biological process;response to stimulus	cytoplasm;cytosol;endoplasmic reticulum;Golgi;membrane;mitochondrion;nucleus;vacuole	catalytic activity;DNA binding;nucleotide binding;protein binding	Pf00454, Pf02259, Pf02260, Pf08771, Pf11865	2475	ENSG00000198793.12	MTOR	1	Longevity regulating pathway - multiple species; Insulin signaling pathway; HIF-1 signaling pathway; Central carbon metabolism in cancer; MicroRNAs in cancer; Phospholipase D signaling pathway; Acute myeloid leukemia; Breast cancer; Type II diabetes mellitus; ErbB signaling pathway; Pathways in cancer; Prostate cancer; Thyroid hormone signaling pathway; Glioma; EGFR tyrosine kinase inhibitor resi…	AMP-activated Protein Kinase (AMPK) Signaling; Target Of Rapamycin (TOR) Signaling; MicroRNAs in cardiomyocyte hypertrophy; Type II diabetes mellitus; Sterol Regulatory Element-Binding Proteins (SREBP) signalling; Integrated Breast Cancer Pathway; SREBF and miR33 in cholesterol and lipid homeostasis; RANKL/RANK (Receptor activator of NFKB (ligand)) Signaling Pathway; Human Thyroid Stimulating Hor…	HSF1-dependent transactivation; Regulation of TP53 Degradation; mTORC1-mediated signalling; Constitutive Signaling by AKT1 E17K in Cancer; Energy dependent regulation of mTOR by LKB1-AMPK; CD28 dependent PI3K/Akt signaling; Regulation of PTEN gene transcription; VEGFR2 mediated vascular permeability; TP53 Regulates Metabolic Genes; Macroautophagy	92	High	1
FALSE	Master Protein	Q96PE1	Adhesion G protein-coupled receptor A2 OS=Homo sapiens OX=9606 GN=ADGRA2 PE=1 SV=2	2	1	1	1	1338	142.6	8.44	2.45	1	cellular component movement;regulation of biological process;response to stimulus	cell surface;membrane	protein binding;receptor activity;signal transducer activity	Pf00002, Pf01825, Pf02793, Pf12799, Pf13855	25960	ENSG00000020181.17	GPR124; ADGRA2	8				0	High	1
FALSE	Master Protein	Q96PE3	Inositol polyphosphate-4-phosphatase type I A OS=Homo sapiens OX=9606 GN=INPP4A PE=1 SV=1	2	1	1	1	977	109.9	6.96	2.42	1	metabolic process;regulation of biological process;response to stimulus	cytoplasm;cytosol	catalytic activity;protein binding	Pf00168	3631	ENSG00000040933.15	INPP4A	2	Phosphatidylinositol signaling system; Inositol phosphate metabolism; Metabolic pathways	Insulin Signaling	Synthesis of PIPs at the plasma membrane; Synthesis of PIPs at the early endosome membrane; Synthesis of IP2, IP, and Ins in the cytosol	12	High	1
FALSE	Master Protein	Q9H7L9	Sin3 histone deacetylase corepressor complex component SDS3 OS=Homo sapiens OX=9606 GN=SUDS3 PE=1 SV=2	5	1	1	1	328	38.1	5.66	2.38	1	cell death;cell organization and biogenesis;metabolic process;regulation of biological process	cytosol;nucleus	catalytic activity;protein binding	Pf08598	64426	ENSG00000111707.11	SUDS3	12			HDACs deacetylate histones; NoRC negatively regulates rRNA expression; Ub-specific processing proteases	11	High	1
FALSE	Master Protein	Q86XI8	Uncharacterized protein ZSWIM9 OS=Homo sapiens OX=9606 GN=ZSWIM9 PE=1 SV=2	3	1	1	1	627	70	8.57	2.38	1	development;metabolic process	nucleus	protein binding	Pf03101	374920	ENSG00000185453.12	C19orf68; ZSWIM9	19				0	High	1
FALSE	Master Protein	Q8IY33	MICAL-like protein 2 OS=Homo sapiens OX=9606 GN=MICALL2 PE=1 SV=1	2	1	1	1	904	97.4	9.57	2.38	1	cell organization and biogenesis;transport	cytoplasm;cytoskeleton;cytosol;endosome;membrane	metal ion binding;protein binding	Pf00307, Pf00412, Pf11971, Pf12130	79778	ENSG00000164877.18	MICALL2	7				0	High	1
FALSE	Master Protein	Q9NTG1	Polycystic kidney disease and receptor for egg jelly-related protein OS=Homo sapiens OX=9606 GN=PKDREJ PE=2 SV=2	1	1	1	1	2253	255.3	9.11	2.38	1	response to stimulus;transport	membrane	metal ion binding;protein binding;transporter activity	Pf00520, Pf01477, Pf02010, Pf08016	10343	ENSG00000130943.6	PKDREJ	22				0	High	1
FALSE	Master Protein	Q96RE7	Nucleus accumbens-associated protein 1 OS=Homo sapiens OX=9606 GN=NACC1 PE=1 SV=1	3	1	1	1	527	57.2	5.74	2.37	1	cell organization and biogenesis;metabolic process;regulation of biological process	cytoplasm;nucleus	protein binding	Pf00651, Pf10523	112939	ENSG00000160877.5	NACC1	19				0	High	1
FALSE	Master Protein	P53816	Phospholipase A and acyltransferase 3 OS=Homo sapiens OX=9606 GN=PLAAT3 PE=1 SV=2	17	1	1	1	162	17.9	7.99	2.37	1	cell organization and biogenesis;metabolic process;regulation of biological process	cytoplasm;cytosol;endoplasmic reticulum;membrane	catalytic activity;protein binding	Pf00877, Pf04970	11145	ENSG00000176485.11	PLA2G16	11	Ether lipid metabolism; Arachidonic acid metabolism; Linoleic acid metabolism; Glycerophospholipid metabolism; Ras signaling pathway; alpha-Linolenic acid metabolism; Metabolic pathways; Regulation of lipolysis in adipocytes		Acyl chain remodelling of PI; Acyl chain remodelling of PS; Acyl chain remodelling of PE; Acyl chain remodelling of PC	16	High	1
FALSE	Master Protein	Q8TB22	Spermatogenesis-associated protein 20 OS=Homo sapiens OX=9606 GN=SPATA20 PE=2 SV=3	3	1	1	1	786	87.8	7.43	2.36	1	cell differentiation;development	extracellular	catalytic activity	Pf03190, Pf13098, Pf13899	64847	ENSG00000006282.20	SPATA20	17				0	High	1
FALSE	Master Protein	O60242	Adhesion G protein-coupled receptor B3 OS=Homo sapiens OX=9606 GN=ADGRB3 PE=1 SV=2	1	1	1	1	1522	171.4	7.06	2.36	1	regulation of biological process;response to stimulus	membrane	enzyme regulator activity;protein binding;receptor activity;signal transducer activity	Pf00002, Pf00090, Pf01825, Pf02793, Pf12003	577	ENSG00000135298.13	BAI3; ADGRB3	6				0	High	1
FALSE	Master Protein	Q9P2C4	Transmembrane protein 181 OS=Homo sapiens OX=9606 GN=TMEM181 PE=1 SV=2	4	1	1	1	612	69.3	8.92	2.36	1		membrane		Pf06664	57583	ENSG00000146433.8	TMEM181	6				0	High	1
FALSE	Master Protein	O75061	Putative tyrosine-protein phosphatase auxilin OS=Homo sapiens OX=9606 GN=DNAJC6 PE=1 SV=3	2	1	1	1	913	99.9	7.25	2.35	1	cell organization and biogenesis;metabolic process;regulation of biological process;transport	cytosol	catalytic activity;protein binding	Pf00226, Pf10409	9829	ENSG00000116675.15	DNAJC6	1	Endocytosis		Golgi Associated Vesicle Biogenesis; Clathrin-mediated endocytosis; Lysosome Vesicle Biogenesis	8	High	1
FALSE	Master Protein	Q9P209	Centrosomal protein of 72 kDa OS=Homo sapiens OX=9606 GN=CEP72 PE=1 SV=2	2	1	1	1	647	71.7	6.52	2.34	1	cell organization and biogenesis;regulation of biological process	cytoplasm;cytoskeleton;cytosol	protein binding	Pf12799, Pf13855, Pf14580	55722	ENSG00000112877.7	CEP72	5			Regulation of PLK1 Activity at G2/M Transition; AURKA Activation by TPX2; Anchoring of the basal body to the plasma membrane; Recruitment of NuMA to mitotic centrosomes; Loss of Nlp from mitotic centrosomes; Recruitment of mitotic centrosome proteins and complexes	16	High	1
FALSE	Master Protein	Q00653	Nuclear factor NF-kappa-B p100 subunit OS=Homo sapiens OX=9606 GN=NFKB2 PE=1 SV=4	2	1	1	1	900	96.7	6.25	2.34	1	cell differentiation;cell organization and biogenesis;defense response;metabolic process;regulation of biological process;response to stimulus	cytoplasm;cytosol;nucleus	DNA binding;protein binding	Pf00023, Pf00554, Pf12796, Pf13606, Pf13637, Pf13857	4791	ENSG00000077150.18	NFKB2	10	Viral carcinogenesis; Osteoclast differentiation; Epstein-Barr virus infection; MAPK signaling pathway; Breast cancer; Pathways in cancer; NF-kappa B signaling pathway; HTLV-I infection; Legionellosis	Regulation of toll-like receptor signaling pathway; Selenium Micronutrient Network; Vitamin B12 Metabolism; Folate Metabolism; RANKL/RANK (Receptor activator of NFKB (ligand)) Signaling Pathway; TNF related weak inducer of apoptosis (TWEAK) Signaling Pathway; Neural Crest Differentiation; TNF alpha Signaling Pathway; EBV LMP1 signaling; Photodynamic therapy-induced NF-kB survival signaling; Toll-…	IKBKG deficiency causes anhidrotic ectodermal dysplasia with immunodeficiency (EDA-ID) (via TLR); Interleukin-1 processing; TRAF6 mediated NF-kB activation; PKMTs methylate histone lysines; NIK-->noncanonical NF-kB signaling; TAK1 activates NFkB by phosphorylation and activation of IKKs complex; RIP-mediated NFkB activation via ZBP1; Activated TLR4 signalling; DEx/H-box helicases activate type I …	66	High	1
FALSE	Master Protein	P39019	40S ribosomal protein S19 OS=Homo sapiens OX=9606 GN=RPS19 PE=1 SV=2	8	1	1	1	145	16.1	10.32	2.32	1	cell differentiation;cell organization and biogenesis;cellular component movement;defense response;metabolic process;regulation of biological process;response to stimulus;transport	cytoplasm;cytosol;membrane;nucleus;ribosome	protein binding;RNA binding;structural molecule activity	Pf01090	6223	ENSG00000105372.6	RPS19	19	Ribosome	Cytoplasmic Ribosomal Proteins	Peptide chain elongation; Eukaryotic Translation Termination; Viral mRNA Translation; Formation of the ternary complex, and subsequently, the 43S complex; L13a-mediated translational silencing of Ceruloplasmin expression; Selenocysteine synthesis; Nonsense Mediated Decay (NMD) independent of the Exon Junction Complex (EJC); Nonsense Mediated Decay (NMD) enhanced by the Exon Junction Complex (EJC)…	38	High	1
FALSE	Master Protein	Q96JG9	Zinc finger protein 469 OS=Homo sapiens OX=9606 GN=ZNF469 PE=2 SV=3	1	1	1	1	3925	409.9	7.72	2.32	1	metabolic process;regulation of biological process	nucleus	DNA binding;metal ion binding	Pf00096, Pf13894	84627		ZNF469	16				0	High	1
FALSE	Master Protein	Q92922	SWI/SNF complex subunit SMARCC1 OS=Homo sapiens OX=9606 GN=SMARCC1 PE=1 SV=3	3	1	1	1	1105	122.8	5.76	2.32	1	cell organization and biogenesis;metabolic process;regulation of biological process;response to stimulus	chromosome;cytoplasm;nucleus	DNA binding;protein binding	Pf04433	6599	ENSG00000173473.10	SMARCC1	3			RUNX1 interacts with co-factors whose precise effect on RUNX1 targets is not known; RMTs methylate histone arginines	8	High	1
FALSE	Master Protein	P12107	Collagen alpha-1(XI) chain OS=Homo sapiens OX=9606 GN=COL11A1 PE=1 SV=4	1	1	1	1	1806	181	5.17	2.31	1	cell differentiation;cell organization and biogenesis;metabolic process;response to stimulus	extracellular;organelle lumen	metal ion binding;protein binding;structural molecule activity	Pf01391, Pf01410, Pf02210, Pf13385	1301	ENSG00000060718.20	COL11A1	1	Protein digestion and absorption	Focal Adhesion; Focal Adhesion-PI3K-Akt-mTOR-signaling pathway	Collagen degradation; MET activates PTK2 signaling; Assembly of collagen fibrils and other multimeric structures; Collagen chain trimerization; Non-integrin membrane-ECM interactions	16	High	1
FALSE	Master Protein	P41235	Hepatocyte nuclear factor 4-alpha OS=Homo sapiens OX=9606 GN=HNF4A PE=1 SV=3	4	1	1	1	474	52.8	7.43	2.31	1	coagulation;metabolic process;regulation of biological process;response to stimulus	cytoplasm;nucleus	DNA binding;metal ion binding;protein binding;receptor activity;signal transducer activity	Pf00104, Pf00105	3172	ENSG00000101076.16	HNF4A	20	Maturity onset diabetes of the young; AMPK signaling pathway	AMP-activated Protein Kinase (AMPK) Signaling; Nuclear Receptors; Mesodermal Commitment Pathway	Nuclear Receptor transcription pathway	9	High	1
FALSE	Master Protein	Q96EV2	RNA-binding protein 33 OS=Homo sapiens OX=9606 GN=RBM33 PE=1 SV=3	2	1	1	1	1170	129.9	6.93	2.3	1			RNA binding	Pf14259	155435	ENSG00000184863.10	RBM33	7				0	High	1
FALSE	Master Protein	Q9Y328	Neuronal vesicle trafficking-associated protein 2 OS=Homo sapiens OX=9606 GN=NSG2 PE=1 SV=1	11	1	1	1	171	19.1	9.38	2.3	1	cell organization and biogenesis;regulation of biological process;response to stimulus;transport	endosome;Golgi;membrane	protein binding	Pf06387	51617	ENSG00000170091.10	HMP19; NSG2	5				0	High	1
FALSE	Master Protein	Q03989	AT-rich interactive domain-containing protein 5A OS=Homo sapiens OX=9606 GN=ARID5A PE=1 SV=2	4	1	1	1	594	64	9.25	2.3	1	defense response;metabolic process;regulation of biological process;response to stimulus	nucleus	DNA binding;protein binding;RNA binding	Pf01388	10865	ENSG00000196843.15	ARID5A	2				0	High	1
FALSE	Master Protein	O00570	Transcription factor SOX-1 OS=Homo sapiens OX=9606 GN=SOX1 PE=1 SV=2	6	1	1	1	391	39	9.7	2.29	1	cell differentiation;cell organization and biogenesis;cellular component movement;metabolic process;regulation of biological process	nucleus	DNA binding;protein binding	Pf00505, Pf09011, Pf12336	6656	ENSG00000182968.4	SOX1	13		Cardiac Progenitor Differentiation; Wnt Signaling Pathway Netpath		2	High	1
FALSE	Master Protein	Q06210	Glutamine--fructose-6-phosphate aminotransferase [isomerizing] 1 OS=Homo sapiens OX=9606 GN=GFPT1 PE=1 SV=3	3	1	1	1	699	78.8	7.11	2.27	1	metabolic process;regulation of biological process	cytosol	catalytic activity	Pf00310, Pf01380, Pf13230, Pf13522, Pf13537, Pf13580	2673	ENSG00000198380.12	GFPT1	2	Alanine, aspartate and glutamate metabolism; Amino sugar and nucleotide sugar metabolism; Metabolic pathways; Insulin resistance		XBP1(S) activates chaperone genes; Defective GFPT1 causes CMSTA1; Synthesis of UDP-N-acetyl-glucosamine	17	High	1
FALSE	Master Protein	P14174	Macrophage migration inhibitory factor OS=Homo sapiens OX=9606 GN=MIF PE=1 SV=4	8	1	1	1	115	12.5	7.88	2.26	1	cell organization and biogenesis;cell proliferation;cellular component movement;defense response;metabolic process;regulation of biological process;response to stimulus;transport	cell surface;cytoplasm;cytosol;extracellular;organelle lumen	catalytic activity;protein binding	Pf01187	4282	ENSG00000276701.2; ENSG00000240972.1	MIF	22; CHR_HSCHR22_1_CTG7	Tyrosine metabolism; Phenylalanine metabolism	Adipogenesis; Spinal Cord Injury	Gene and protein expression by JAK-STAT signaling after Interleukin-12 stimulation; Neutrophil degranulation; Interleukin-12 family signaling; Cell surface interactions at the vascular wall	13	High	1
FALSE	Master Protein	Q8NDA2	Hemicentin-2 OS=Homo sapiens OX=9606 GN=HMCN2 PE=2 SV=3	0	1	1	1	5059	541.6	5.87	2.25	1	regulation of biological process;response to stimulus	extracellular	metal ion binding;protein binding	Pf00047, Pf07474, Pf07645, Pf07679, Pf07686, Pf08205, Pf12662, Pf12947, Pf13519, Pf13895, Pf13927, Pf14670	256158	ENSG00000148357.16	HMCN2	9				0	High	1
FALSE	Master Protein	Q9HB58	Sp110 nuclear body protein OS=Homo sapiens OX=9606 GN=SP110 PE=1 SV=5	2	1	1	1	689	78.3	8.87	2.25	1	metabolic process;regulation of biological process;response to stimulus	nucleus	DNA binding;metal ion binding;protein binding;signal transducer activity	Pf00439, Pf00628, Pf01342, Pf03172	3431	ENSG00000135899.17	SP110	2				0	High	1
FALSE	Master Protein	Q6ZV73	FYVE, RhoGEF and PH domain-containing protein 6 OS=Homo sapiens OX=9606 GN=FGD6 PE=1 SV=2	1	1	1	1	1430	160.7	7.03	2.24	1	cell organization and biogenesis;regulation of biological process	cytoplasm;cytoskeleton;Golgi	metal ion binding;protein binding	Pf00169, Pf00621, Pf01363, Pf15410, Pf15413	55785	ENSG00000180263.13	FGD6	12				0	High	1
FALSE	Master Protein	Q9BZR9	E3 ubiquitin-protein ligase TRIM8 OS=Homo sapiens OX=9606 GN=TRIM8 PE=1 SV=2	3	1	1	1	551	61.4	7.43	2.24	1	cell organization and biogenesis;defense response;metabolic process;regulation of biological process;response to stimulus;transport	cytoplasm;cytosol;nucleus	catalytic activity;metal ion binding;protein binding	Pf00097, Pf00643, Pf00769, Pf02463, Pf03234, Pf03962, Pf04156, Pf05483, Pf05698, Pf08172, Pf09744, Pf12072, Pf12998, Pf13393, Pf13445, Pf13639, Pf13654, Pf13868, Pf13920, Pf13923, Pf15227	81603	ENSG00000171206.13	TRIM8	10			Interferon gamma signaling	4	High	1
FALSE	Master Protein	O95996	Adenomatous polyposis coli protein 2 OS=Homo sapiens OX=9606 GN=APC2 PE=1 SV=1	1	1	1	1	2303	243.8	8.82	2.24	1	cell organization and biogenesis;regulation of biological process;response to stimulus	cytoplasm;cytoskeleton;Golgi	protein binding	Pf00514, Pf05923, Pf05956, Pf11414	10297	ENSG00000115266.11	APC2	19	MicroRNAs in cancer; Hippo signaling pathway; Endometrial cancer; Breast cancer; Colorectal cancer; Pathways in cancer; HTLV-I infection; Wnt signaling pathway; Regulation of actin cytoskeleton; Basal cell carcinoma; Signaling pathways regulating pluripotency of stem cells	Regulation of Actin Cytoskeleton		12	High	1
FALSE	Master Protein	Q8NFF2	Sodium/potassium/calcium exchanger 4 OS=Homo sapiens OX=9606 GN=SLC24A4 PE=2 SV=2	4	1	1	1	622	69	7.52	2.24	1	cellular homeostasis;response to stimulus;transport	cytoplasm;membrane	metal ion binding;transporter activity	Pf01699	123041	ENSG00000140090.17	SLC24A4	14	Olfactory transduction		Defective SLC24A4 causes hypomineralized amelogenesis imperfecta (AI); Sodium/Calcium exchangers	9	High	1
FALSE	Master Protein	Q8IVD9	NudC domain-containing protein 3 OS=Homo sapiens OX=9606 GN=NUDCD3 PE=1 SV=3	4	1	1	1	361	40.8	5.25	2.23	1	cell organization and biogenesis;metabolic process	cytoplasm	protein binding	Pf04969, Pf14050	23386	ENSG00000015676.17	NUDCD3	7				0	High	1
FALSE	Master Protein	P52948	Nuclear pore complex protein Nup98-Nup96 OS=Homo sapiens OX=9606 GN=NUP98 PE=1 SV=4	1	1	1	1	1817	197.5	6.4	2.23	1	cell organization and biogenesis;metabolic process;regulation of biological process;transport	chromosome;cytosol;membrane;nucleus	catalytic activity;protein binding;RNA binding;structural molecule activity;transporter activity	Pf04096, Pf12110, Pf13634	4928	ENSG00000110713.15	NUP98	11	RNA transport; Influenza A			2	High	1
FALSE	Master Protein	P57679	Ellis-van Creveld syndrome protein OS=Homo sapiens OX=9606 GN=EVC PE=2 SV=1	2	1	1	1	992	111.9	6.73	2.23	1	regulation of biological process;response to stimulus	cytoplasm;cytoskeleton;membrane			2121	ENSG00000072840.12	EVC	4	Hedgehog signaling pathway		Activation of SMO	5	High	1
FALSE	Master Protein	Q96DN5	TBC1 domain family member 31 OS=Homo sapiens OX=9606 GN=TBC1D31 PE=1 SV=2	1	1	1	1	1066	124.1	8.62	2.22	1	cell organization and biogenesis	cytoskeleton	catalytic activity;motor activity;nucleotide binding;protein binding	Pf00400, Pf00566, Pf01576, Pf02463, Pf02841, Pf05672, Pf09787, Pf12037, Pf12072, Pf13868, Pf15558	93594	ENSG00000156787.16	TBC1D31; WDR67	8				0	High	1
FALSE	Master Protein	Q02218	2-oxoglutarate dehydrogenase, mitochondrial OS=Homo sapiens OX=9606 GN=OGDH PE=1 SV=3	2	1	1	1	1023	115.9	6.86	2.22	1	cellular component movement;metabolic process	cytosol;membrane;mitochondrion;organelle lumen	catalytic activity;metal ion binding;protein binding	Pf00676, Pf02779	4967	ENSG00000105953.14	OGDH	7	Citrate cycle (TCA cycle); Carbon metabolism; Lysine degradation; Metabolic pathways; Tryptophan metabolism	TCA Cycle and Deficiency of Pyruvate Dehydrogenase complex (PDHc); Amino Acid metabolism; Tryptophan metabolism; TCA Cycle	Lysine catabolism; Glyoxylate metabolism and glycine degradation; Citric acid cycle (TCA cycle)	17	High	1
FALSE	Master Protein	Q14188	Transcription factor Dp-2 OS=Homo sapiens OX=9606 GN=TFDP2 PE=1 SV=2	2	1	2	1	446	49.2	6.57	2.22	1	metabolic process;regulation of biological process;response to stimulus	mitochondrion;nucleus	DNA binding;protein binding	Pf02319, Pf08781	7029	ENSG00000114126.17	TFDP2	3	Cell cycle	Retinoblastoma (RB) in Cancer; G1 to S cell cycle control	TP53 Regulates Transcription of Genes Involved in G2 Cell Cycle Arrest; Cyclin D associated events in G1; Inhibition of replication initiation of damaged DNA by RB1/E2F1; Activation of NOXA and translocation to mitochondria; Cyclin A:Cdk2-associated events at S phase entry; Activation of PUMA and translocation to mitochondria; Transcription of E2F targets under negative control by p107 (RBL1) and…	45	High	1
FALSE	Master Protein	E9PIF3	Nuclear pore complex-interacting protein family member A2 OS=Homo sapiens OX=9606 GN=NPIPA2 PE=3 SV=1	3	1	1	1	369	42.2	9.55	2.22	1				Pf06409	642799; 642778	ENSG00000254852.8; ENSG00000278308.2	LOC642799; NPIPA2; LOC642778; NPIPA3	16; CHR_HSCHR16_1_CTG1				0	High	1
FALSE	Master Protein	P31152	Mitogen-activated protein kinase 4 OS=Homo sapiens OX=9606 GN=MAPK4 PE=1 SV=2	2	1	1	1	587	65.9	5.45	2.21	1	metabolic process;regulation of biological process;response to stimulus	cytoplasm;cytosol;nucleus	catalytic activity;nucleotide binding;protein binding;signal transducer activity	Pf00069, Pf07714	5596	ENSG00000141639.11	MAPK4	18		MicroRNAs in cardiomyocyte hypertrophy; Integrin-mediated Cell Adhesion; B Cell Receptor Signaling Pathway; Signal Transduction of S1P Receptor; Focal Adhesion; TGF-beta Signaling Pathway; MAPK Signaling Pathway; Angiopoietin Like Protein 8 Regulatory Pathway; ESC Pluripotency Pathways; EGF/EGFR Signaling Pathway; Insulin Signaling; Regulation of Actin Cytoskeleton	MAPK6/MAPK4 signaling	15	High	1
FALSE	Master Protein	Q5K651	Sterile alpha motif domain-containing protein 9 OS=Homo sapiens OX=9606 GN=SAMD9 PE=1 SV=1	1	1	1	1	1589	184.2	7.83	2.21	1	cell organization and biogenesis	cytoplasm;cytosol;endosome	nucleotide binding;protein binding	Pf00536, Pf04326, Pf07647	54809	ENSG00000205413.7	SAMD9	7				0	High	1
FALSE	Master Protein	Q7LG56	Ribonucleoside-diphosphate reductase subunit M2 B OS=Homo sapiens OX=9606 GN=RRM2B PE=1 SV=1	7	1	1	1	351	40.7	4.97	2.21	1	metabolic process;regulation of biological process;response to stimulus	cytoplasm;cytosol;mitochondrion;nucleus	catalytic activity;metal ion binding;protein binding	Pf00268	50484	ENSG00000048392.11	RRM2B	8	Glutathione metabolism; Purine metabolism; p53 signaling pathway; Metabolic pathways; Pyrimidine metabolism	miRNA Regulation of DNA Damage Response; Nucleotide Metabolism; DNA Damage Response	Interconversion of nucleotide di- and triphosphates; TP53 Regulates Metabolic Genes	16	High	1
FALSE	Master Protein	O15061	Synemin OS=Homo sapiens OX=9606 GN=SYNM PE=1 SV=2	1	1	1	1	1565	172.7	5.16	2.2	1	cell organization and biogenesis	cytoplasm;cytoskeleton;membrane	protein binding;structural molecule activity	Pf00038	23336		SYNM	15				0	High	1
FALSE	Master Protein	Q6P9F0	Coiled-coil domain-containing protein 62 OS=Homo sapiens OX=9606 GN=CCDC62 PE=1 SV=2	3	1	1	1	684	77.7	6.02	2.2	1	metabolic process;regulation of biological process;response to stimulus	cytoplasm;membrane;nucleus	protein binding	Pf04111	84660	ENSG00000130783.13	CCDC62	12				0	High	1
FALSE	Master Protein	Q13255	Metabotropic glutamate receptor 1 OS=Homo sapiens OX=9606 GN=GRM1 PE=1 SV=3	1	1	1	1	1194	132.3	6.7	2.19	1	cell communication;cellular homeostasis;metabolic process;regulation of biological process;response to stimulus	membrane;nucleus	metal ion binding;protein binding;receptor activity;signal transducer activity	Pf00003, Pf01094, Pf07562, Pf10606, Pf13458	2911	ENSG00000152822.13	GRM1	6	Glutamatergic synapse; FoxO signaling pathway; Phospholipase D signaling pathway; Neuroactive ligand-receptor interaction; Long-term potentiation; Gap junction; Taste transduction; Long-term depression; Retrograde endocannabinoid signaling; Estrogen signaling pathway; Calcium signaling pathway	GPCRs, Other; Common Pathways Underlying Drug Addiction; ERK Pathway in Huntington's Disease; Serotonin and anxiety; GPCRs, Class C Metabotropic glutamate, pheromone	Class C/3 (Metabotropic glutamate/pheromone receptors); Gastrin-CREB signalling pathway via PKC and MAPK; Neurexins and neuroligins	26	High	1
FALSE	Master Protein	Q6PCT2	F-box/LRR-repeat protein 19 OS=Homo sapiens OX=9606 GN=FBXL19 PE=1 SV=3	2	1	1	1	694	75.7	9.17	2.19	1	metabolic process	cytosol	catalytic activity;DNA binding;metal ion binding;protein binding	Pf00646, Pf02008, Pf12937	54620	ENSG00000099364.16	FBXL19	16			Antigen processing: Ubiquitination & Proteasome degradation; Neddylation	7	High	1
FALSE	Master Protein	Q15276	Rab GTPase-binding effector protein 1 OS=Homo sapiens OX=9606 GN=RABEP1 PE=1 SV=2	2	1	1	1	862	99.2	5.01	2.18	1	cell death;cell organization and biogenesis;metabolic process;regulation of biological process;transport	cytoplasm;endosome;membrane	enzyme regulator activity;protein binding;transporter activity	Pf01496, Pf03528, Pf04111, Pf09311, Pf09726, Pf12128, Pf13949	9135	ENSG00000029725.16	RABEP1	17	Endocytosis		TBC/RABGAPs	5	High	1
FALSE	Master Protein	P15884	Transcription factor 4 OS=Homo sapiens OX=9606 GN=TCF4 PE=1 SV=3	3	1	1	1	667	71.3	7.01	2.18	1	cell differentiation;cell organization and biogenesis;metabolic process;regulation of biological process	nucleus	DNA binding;protein binding	Pf00010	6925	ENSG00000196628.15	TCF4	18		Neural Crest Differentiation; Corticotropin-releasing hormone signaling pathway; Mesodermal Commitment Pathway; Wnt Signaling Pathway Netpath; Regulation of Wnt/B-catenin Signaling by Small Molecule Compounds; Development of pulmonary dendritic cells and macrophage subsets	CDO in myogenesis	9	High	1
FALSE	Master Protein	O60812	Heterogeneous nuclear ribonucleoprotein C-like 1 OS=Homo sapiens OX=9606 GN=HNRNPCL1 PE=1 SV=1	3	1	1	1	293	32.1	5.06	2.18	1		nucleus	RNA binding	Pf00076, Pf13893, Pf14259	343069	ENSG00000282175.2; ENSG00000179172.9	HNRNPCL1	1; CHR_HG1342_HG2282_PATCH				0	High	1
FALSE	Master Protein	Q6PIF6	Unconventional myosin-VIIb OS=Homo sapiens OX=9606 GN=MYO7B PE=1 SV=2	0	1	1	1	2116	241.4	8.57	2.17	1	cell differentiation	cytoplasm;cytoskeleton	catalytic activity;motor activity;nucleotide binding;protein binding	Pf00018, Pf00063, Pf00373, Pf00612, Pf00784, Pf07653, Pf14604	4648	ENSG00000169994.18	MYO7B	2				0	High	1
FALSE	Master Protein	Q9P2Q2	FERM domain-containing protein 4A OS=Homo sapiens OX=9606 GN=FRMD4A PE=1 SV=3	2	1	1	1	1039	115.4	8.87	2.17	1		cytoplasm;cytoskeleton	protein binding	Pf00373, Pf09379, Pf09380, Pf11819	55691	ENSG00000151474.21	FRMD4A	10				0	High	1
FALSE	Master Protein	Q86UP6	CUB and zona pellucida-like domain-containing protein 1 OS=Homo sapiens OX=9606 GN=CUZD1 PE=2 SV=1	3	1	1	1	607	68.1	6.47	2.17	1	cell division;cell proliferation;metabolic process	membrane		Pf00100, Pf00431	50624; 100533195	ENSG00000138161.13	CUZD1; FAM24B-CUZD1	10				0	High	1
FALSE	Master Protein	Q9NR82	Potassium voltage-gated channel subfamily KQT member 5 OS=Homo sapiens OX=9606 GN=KCNQ5 PE=1 SV=3	2	1	1	1	932	102.1	9.48	2.16	1	regulation of biological process;transport	membrane	protein binding;transporter activity	Pf00520, Pf03520, Pf07885, Pf08016	56479	ENSG00000185760.15	KCNQ5	6	Cholinergic synapse		Voltage gated Potassium channels	4	High	1
FALSE	Master Protein	P20930	Filaggrin OS=Homo sapiens OX=9606 GN=FLG PE=1 SV=3	0	1	1	1	4061	434.9	9.25	2.16	1	cell death;cell differentiation;development;metabolic process	cytoskeleton;cytosol;nucleus	metal ion binding;protein binding;structural molecule activity	Pf01023	2312	ENSG00000143631.10	FLG	1			Formation of the cornified envelope	3	High	1
FALSE	Master Protein	Q6V1X1	Dipeptidyl peptidase 8 OS=Homo sapiens OX=9606 GN=DPP8 PE=1 SV=1	2	1	1	1	898	103.3	5.8	2.16	1	metabolic process;response to stimulus	cytoplasm;cytosol	catalytic activity	Pf00326, Pf00930, Pf02129, Pf02230, Pf12695, Pf12697	54878	ENSG00000074603.18	DPP8	15				0	High	1
FALSE	Master Protein	Q15691	Microtubule-associated protein RP/EB family member 1 OS=Homo sapiens OX=9606 GN=MAPRE1 PE=1 SV=3	6	1	1	1	268	30	5.14	2.16	1	cell division;cell organization and biogenesis;cell proliferation;regulation of biological process	cytoplasm;cytoskeleton;cytosol;Golgi	protein binding;RNA binding	Pf00307, Pf03271	22919	ENSG00000101367.8	MAPRE1	20		Regulation of Microtubule Cytoskeleton	Regulation of PLK1 Activity at G2/M Transition; AURKA Activation by TPX2; Anchoring of the basal body to the plasma membrane; Recruitment of NuMA to mitotic centrosomes; Recruitment of mitotic centrosome proteins and complexes; Loss of Nlp from mitotic centrosomes; Amplification of signal from unattached kinetochores via a MAD2 inhibitory signal; Separation of Sister Chromatids; Resolution of Sis…	30	High	1
FALSE	Master Protein	Q8IWC1	MAP7 domain-containing protein 3 OS=Homo sapiens OX=9606 GN=MAP7D3 PE=1 SV=2	2	1	1	1	876	98.4	9.32	2.15	1	cell organization and biogenesis	cytoplasm;cytoskeleton;membrane	protein binding;structural molecule activity	Pf15479	79649	ENSG00000129680.15	MAP7D3	X				0	High	1
FALSE	Master Protein	Q7Z403	Transmembrane channel-like protein 6 OS=Homo sapiens OX=9606 GN=TMC6 PE=1 SV=2	2	1	1	1	805	90	8.66	2.14	1	transport	cytoplasm;endoplasmic reticulum;Golgi;membrane	protein binding;transporter activity	Pf07810	11322	ENSG00000141524.15	TMC6	17			Neutrophil degranulation	3	High	1
FALSE	Master Protein	P36406	E3 ubiquitin-protein ligase TRIM23 OS=Homo sapiens OX=9606 GN=TRIM23 PE=1 SV=1	3	1	1	1	574	64	6.38	2.14	1	metabolic process;regulation of biological process;response to stimulus	cytoplasm;Golgi;membrane;nucleus;vacuole	catalytic activity;enzyme regulator activity;metal ion binding;nucleotide binding;protein binding;signal transducer activity	Pf00025, Pf00071, Pf00503, Pf00643, Pf01926, Pf08477, Pf09439, Pf13445	373	ENSG00000113595.14	TRIM23	5				0	High	1
FALSE	Master Protein	Q9H2S5	RING finger protein 39 OS=Homo sapiens OX=9606 GN=RNF39 PE=1 SV=2	4	1	1	1	420	45.5	8.29	2.14	1		cytoplasm	metal ion binding;protein binding	Pf00097, Pf00622, Pf13639, Pf13765, Pf14634, Pf14835, Pf15227	80352	ENSG00000235022.8; ENSG00000230332.8; ENSG00000236967.8; ENSG00000204618.8; ENSG00000227171.8	RNF39	6; CHR_HSCHR6_MHC_DBB_CTG1; CHR_HSCHR6_MHC_MCF_CTG1; CHR_HSCHR6_MHC_APD_CTG1; CHR_HSCHR6_MHC_COX_CTG1				0	High	1
FALSE	Master Protein	P14778	Interleukin-1 receptor type 1 OS=Homo sapiens OX=9606 GN=IL1R1 PE=1 SV=1	5	1	1	1	569	65.4	7.83	2.14	1	regulation of biological process;response to stimulus	cell surface;extracellular;membrane	protein binding;receptor activity;signal transducer activity	Pf00047, Pf01582, Pf07679, Pf13895, Pf13927	3554	ENSG00000115594.11	IL1R1	2	Amoebiasis; Osteoclast differentiation; Hematopoietic cell lineage; Cytokine-cytokine receptor interaction; MAPK signaling pathway; NF-kappa B signaling pathway; HTLV-I infection; Inflammatory mediator regulation of TRP channels	Serotonin Transporter Activity; IL-1 signaling pathway; Spinal Cord Injury; Structural Pathway of Interleukin 1 (IL-1); IL1 and megakaryocytes in obesity; MAPK Signaling Pathway; Hypertrophy Model; Monoamine Transport	Interleukin-1 family signaling; Interleukin-10 signaling	21	High	1
FALSE	Master Protein	Q27J81	Inverted formin-2 OS=Homo sapiens OX=9606 GN=INF2 PE=1 SV=2	1	1	1	1	1249	135.5	5.38	2.14	1	cell organization and biogenesis;regulation of biological process	cytoplasm	protein binding	Pf02181, Pf06367, Pf06371	64423	ENSG00000203485.12	INF2	14		Primary Focal Segmental Glomerulosclerosis FSGS		1	High	1
FALSE	Master Protein	Q9NVU0	DNA-directed RNA polymerase III subunit RPC5 OS=Homo sapiens OX=9606 GN=POLR3E PE=1 SV=1	4	1	2	1	708	79.8	6.47	2.14	1	defense response;metabolic process;regulation of biological process;response to stimulus	cytosol;nucleus	catalytic activity	Pf04801	55718; 101060521	ENSG00000058600.15; ENSG00000284282.1	POLR3E; LOC101060521	16; CHR_HG926_PATCH	Epstein-Barr virus infection; Purine metabolism; Cytosolic DNA-sensing pathway; RNA polymerase; Pyrimidine metabolism	Eukaryotic Transcription Initiation	RNA Polymerase III Abortive And Retractive Initiation; RNA Polymerase III Transcription Termination; RNA Polymerase III Transcription Initiation From Type 1 Promoter; RNA Polymerase III Transcription Initiation From Type 3 Promoter; Cytosolic sensors of pathogen-associated DNA ; RNA Polymerase III Chain Elongation; RNA Polymerase III Transcription Initiation From Type 2 Promoter	18	High	1
FALSE	Master Protein	Q9BVV2	Fibronectin type III domain-containing protein 11 OS=Homo sapiens OX=9606 GN=FNDC11 PE=1 SV=1	6	1	1	1	318	36.5	8.63	2.14	1			protein binding		79025	ENSG00000125531.6	C20orf195; FNDC11	20				0	High	1
FALSE	Master Protein	A3KMH1	von Willebrand factor A domain-containing protein 8 OS=Homo sapiens OX=9606 GN=VWA8 PE=1 SV=2	0	1	1	1	1905	214.7	7.4	2.14	1		mitochondrion	catalytic activity;nucleotide binding	Pf00092, Pf07728, Pf13191, Pf13519	23078	ENSG00000102763.17	VWA8	13				0	High	1
FALSE	Master Protein	Q53GL0	Pleckstrin homology domain-containing family O member 1 OS=Homo sapiens OX=9606 GN=PLEKHO1 PE=1 SV=2	4	1	1	1	409	46.2	8.82	2.14	1	cell organization and biogenesis;cellular component movement;regulation of biological process	cytoplasm;membrane;nucleus	protein binding	Pf00169	51177	ENSG00000023902.13	PLEKHO1	1				0	High	1
FALSE	Master Protein	Q9UN71	Protocadherin gamma-B4 OS=Homo sapiens OX=9606 GN=PCDHGB4 PE=2 SV=1	3	1	1	1	923	99.9	4.93	2.13	1	cell communication	membrane	metal ion binding	Pf00028, Pf08266	8641	ENSG00000253953.2	PCDHGB4	5				0	High	1
FALSE	Master Protein	Q9NPI5	Nicotinamide riboside kinase 2 OS=Homo sapiens OX=9606 GN=NMRK2 PE=1 SV=1	8	1	1	1	230	26	6.13	2.13	1	metabolic process;regulation of biological process	cytosol;membrane	catalytic activity;metal ion binding;nucleotide binding;protein binding	Pf13207, Pf13238	27231	ENSG00000077009.13	NMRK2	19	Nicotinate and nicotinamide metabolism; Metabolic pathways		Nicotinate metabolism	6	High	1
FALSE	Master Protein	P06748	Nucleophosmin OS=Homo sapiens OX=9606 GN=NPM1 PE=1 SV=2	4	1	1	1	294	32.6	4.78	2.13	1	cell growth;cell organization and biogenesis;cellular homeostasis;metabolic process;regulation of biological process;response to stimulus;transport	cytoplasm;cytoskeleton;cytosol;membrane;nucleus	DNA binding;enzyme regulator activity;protein binding;RNA binding	Pf03066	4869	ENSG00000181163.13	NPM1	5			Nuclear import of Rev protein; TFAP2A acts as a transcriptional repressor during retinoic acid induced cell differentiation; TP53 regulates transcription of additional cell cycle genes whose exact role in the p53 pathway remain uncertain; Deposition of new CENPA-containing nucleosomes at the centromere	18	High	1
FALSE	Master Protein	Q9BZF2	Oxysterol-binding protein-related protein 7 OS=Homo sapiens OX=9606 GN=OSBPL7 PE=1 SV=1	2	1	1	1	842	95.4	8.05	2.13	1	metabolic process;regulation of biological process;response to stimulus;transport	cytoplasm;cytosol;endoplasmic reticulum;membrane;vacuole	protein binding;transporter activity	Pf00169, Pf01237, Pf15409	114881	ENSG00000006025.11	OSBPL7	17			Synthesis of bile acids and bile salts	5	High	1
FALSE	Master Protein	P57729	Ras-related protein Rab-38 OS=Homo sapiens OX=9606 GN=RAB38 PE=1 SV=1	10	1	1	1	211	23.7	7.77	2.13	1	cell organization and biogenesis;cellular homeostasis;metabolic process;regulation of biological process;response to stimulus;transport	cytoplasm;cytosol;endoplasmic reticulum;endosome;Golgi;membrane;mitochondrion;organelle lumen;vacuole	catalytic activity;nucleotide binding;protein binding	Pf00025, Pf00071, Pf04670, Pf08477	23682	ENSG00000123892.11	RAB38	11		Endoderm Differentiation	RAB GEFs exchange GTP for GDP on RABs; RAB geranylgeranylation	8	High	1
FALSE	Master Protein	Q5W0B7	Transmembrane protein 236 OS=Homo sapiens OX=9606 GN=TMEM236 PE=1 SV=1	7	1	1	1	351	39.6	9.26	2.13	1		membrane			653567	ENSG00000148483.8	TMEM236	10				0	High	1
FALSE	Master Protein	Q8WWQ2	Inactive heparanase-2 OS=Homo sapiens OX=9606 GN=HPSE2 PE=1 SV=3	3	1	1	1	592	66.6	9.94	2.13	1	cell organization and biogenesis;metabolic process;regulation of biological process	extracellular;membrane	catalytic activity;protein binding	Pf03662	60495	ENSG00000172987.12	HPSE2	10	Glycosaminoglycan degradation; Proteoglycans in cancer; Metabolic pathways		HS-GAG degradation	8	High	1
FALSE	Master Protein	Q9H974	Queuine tRNA-ribosyltransferase accessory subunit 2 OS=Homo sapiens OX=9606 GN=QTRT2 PE=1 SV=1	4	1	1	1	415	46.7	6.81	2.13	1	metabolic process	cytoplasm;membrane;mitochondrion	catalytic activity;metal ion binding;protein binding	Pf01702	79691	ENSG00000151576.10	QTRTD1; QTRT2	3			tRNA modification in the nucleus and cytosol	3	High	1
FALSE	Master Protein	Q86WS5	Transmembrane protease serine 12 OS=Homo sapiens OX=9606 GN=TMPRSS12 PE=1 SV=2	5	1	1	1	348	38.6	8.62	2.13	1	metabolic process	membrane	catalytic activity	Pf00089, Pf09342	283471	ENSG00000186452.10	TMPRSS12	12				0	High	1
FALSE	Master Protein	Q99518	Dimethylaniline monooxygenase [N-oxide-forming] 2 OS=Homo sapiens OX=9606 GN=FMO2 PE=1 SV=5	4	1	1	1	535	60.9	8.28	2.12	1	metabolic process	membrane	catalytic activity;nucleotide binding	Pf00743, Pf07992, Pf13434, Pf13450, Pf13738	2327	ENSG00000094963.13	FMO2	1	Drug metabolism - cytochrome P450	Catalytic cycle of mammalian Flavin-containing MonoOxygenases (FMOs); Metapathway biotransformation		3	High	1
FALSE	Master Protein	Q8WV74	Nucleoside diphosphate-linked moiety X motif 8 OS=Homo sapiens OX=9606 GN=NUDT8 PE=1 SV=2	7	1	1	1	236	25.4	8.41	2.12	1			catalytic activity;metal ion binding	Pf00293	254552	ENSG00000167799.9	NUDT8	11				0	High	1
FALSE	Master Protein	Q9HB75	p53-induced death domain-containing protein 1 OS=Homo sapiens OX=9606 GN=PIDD1 PE=1 SV=2	2	1	1	1	910	99.6	6.43	2.12	1	cell death;metabolic process;regulation of biological process;response to stimulus	cytoplasm;cytosol;Golgi;nucleus	protein binding	Pf00531, Pf00791, Pf10461, Pf12799, Pf13855	55367	ENSG00000177595.17	PIDD; PIDD1	11	NF-kappa B signaling pathway; Apoptosis; p53 signaling pathway	miRNA Regulation of DNA Damage Response; Apoptosis Modulation and Signaling; ATM Signaling Pathway; DNA Damage Response	TP53 Regulates Transcription of Caspase Activators and Caspases	13	High	1
FALSE	Master Protein	P15291	Beta-1,4-galactosyltransferase 1 OS=Homo sapiens OX=9606 GN=B4GALT1 PE=1 SV=5	4	1	1	1	398	43.9	8.65	2.12	1	cell organization and biogenesis;cellular component movement;defense response;metabolic process;regulation of biological process;response to stimulus;transport	cell surface;extracellular;Golgi;membrane	catalytic activity;metal ion binding;protein binding	Pf02709, Pf10111, Pf13733	2683	ENSG00000086062.12	B4GALT1	9	N-Glycan biosynthesis; Glycosphingolipid biosynthesis - lacto and neolacto series; Galactose metabolism; Other types of O-glycan biosynthesis; Metabolic pathways; Glycosaminoglycan biosynthesis - keratan sulfate		Pre-NOTCH Processing in Golgi; Defective B4GALT1 causes B4GALT1-CDG (CDG-2d); N-Glycan antennae elongation; Lactose synthesis; Neutrophil degranulation; Keratan sulfate biosynthesis; Interaction With The Zona Pellucida; Defective B4GALT1 causes B4GALT1-CDG (CDG-2d)	34	High	1
FALSE	Master Protein	Q8N0W3	L-fucose kinase OS=Homo sapiens OX=9606 GN=FCSK PE=1 SV=2	2	1	1	1	1084	117.5	6.25	2.12	1	metabolic process	cytoplasm;cytosol	catalytic activity;nucleotide binding	Pf07959	197258	ENSG00000157353.16	FUK	16	Fructose and mannose metabolism; Amino sugar and nucleotide sugar metabolism; Metabolic pathways		GDP-fucose biosynthesis	9	High	1
FALSE	Master Protein	Q01995	Transgelin OS=Homo sapiens OX=9606 GN=TAGLN PE=1 SV=4	8	1	1	1	201	22.6	8.84	2.11	1	cell differentiation	cytoplasm	protein binding	Pf00307, Pf00402	6876	ENSG00000149591.16	TAGLN	11				0	High	1
FALSE	Master Protein	O95267	RAS guanyl-releasing protein 1 OS=Homo sapiens OX=9606 GN=RASGRP1 PE=1 SV=2	2	1	1	1	797	90.3	7.96	2.11	1	cell differentiation;cell organization and biogenesis;cellular component movement;defense response;metabolic process;regulation of biological process;response to stimulus;transport	cytoplasm;cytosol;endoplasmic reticulum;Golgi;membrane;vacuole	enzyme regulator activity;metal ion binding;protein binding	Pf00036, Pf00130, Pf00617, Pf00618, Pf10457, Pf13499	10125	ENSG00000172575.11	RASGRP1	15	T cell receptor signaling pathway; MAPK signaling pathway; Pathways in cancer; Ras signaling pathway; Platelet activation	T-Cell Receptor and Co-stimulatory Signaling; MAPK Signaling Pathway; Serotonin Receptor 2 and ELK-SRF/GATA4 signaling	Integrin alphaIIb beta3 signaling; FCERI mediated NF-kB activation; Activation of RAS in B cells; Rap1 signalling; Effects of PIP2 hydrolysis; Gastrin-CREB signalling pathway via PKC and MAPK; RAF/MAP kinase cascade; Interleukin-20 family signaling	34	High	1
FALSE	Master Protein	Q6ZW33	MICAL C-terminal-like protein OS=Homo sapiens OX=9606 GN=MICALCL PE=1 SV=3	1	1	1	1	695	77.2	8.5	2.11	1	cell differentiation;development;metabolic process	cytoplasm	protein binding	Pf04111, Pf12130	84953	ENSG00000133808.4	MICALCL	11				0	High	1
FALSE	Master Protein	Q9NTI5	Sister chromatid cohesion protein PDS5 homolog B OS=Homo sapiens OX=9606 GN=PDS5B PE=1 SV=1	1	1	1	1	1447	164.6	8.47	2.1	1	cell division;cell organization and biogenesis;cell proliferation;metabolic process;regulation of biological process;response to stimulus	chromosome;cytosol;nucleus	DNA binding;nucleotide binding;protein binding		23047	ENSG00000083642.18	PDS5B	13			Cohesin Loading onto Chromatin; Establishment of Sister Chromatid Cohesion; Separation of Sister Chromatids; Resolution of Sister Chromatid Cohesion	12	High	1
FALSE	Master Protein	A0A087WXM9	Meiosis-specific kinetochore protein OS=Homo sapiens OX=9606 GN=MEIKIN PE=2 SV=2	3	1	1	1	373	40.8	8.43	2.1	1	cell organization and biogenesis	chromosome			728637	ENSG00000239642.5	LOC728637; MEIKIN	5				0	High	1
FALSE	Master Protein	Q8N859	Zinc finger protein 713 OS=Homo sapiens OX=9606 GN=ZNF713 PE=2 SV=1	4	1	1	1	430	50.1	6.98	2.1	1	metabolic process;regulation of biological process	nucleus	DNA binding;metal ion binding	Pf00096, Pf01352, Pf13465	349075	ENSG00000178665.14	ZNF713	7			Generic Transcription Pathway	3	High	1
FALSE	Master Protein	Q9BZ11	Disintegrin and metalloproteinase domain-containing protein 33 OS=Homo sapiens OX=9606 GN=ADAM33 PE=1 SV=2	2	1	1	1	813	87.7	6.98	2.1	1	metabolic process	membrane	catalytic activity;metal ion binding;protein binding	Pf00200, Pf00413, Pf01421, Pf01562, Pf08516, Pf13574, Pf13582, Pf13583, Pf13688	80332	ENSG00000149451.17	ADAM33	20				0	High	1
FALSE	Master Protein	Q9NQ66	1-phosphatidylinositol 4,5-bisphosphate phosphodiesterase beta-1 OS=Homo sapiens OX=9606 GN=PLCB1 PE=1 SV=1	1	1	1	1	1216	138.5	6.23	2.1	1	cell differentiation;metabolic process;regulation of biological process;response to stimulus	cytoplasm;cytosol;membrane;nucleus	catalytic activity;enzyme regulator activity;metal ion binding;protein binding;signal transducer activity	Pf00168, Pf00387, Pf00388, Pf08703, Pf09279	23236	ENSG00000182621.17	PLCB1	20	Dopaminergic synapse; Chagas disease (American trypanosomiasis); Serotonergic synapse; Amoebiasis; NOD-like receptor signaling pathway; Vascular smooth muscle contraction; Glutamatergic synapse; Phospholipase D signaling pathway; cGMP-PKG signaling pathway; Renin secretion; Huntington's disease; Rap1 signaling pathway; Oxytocin signaling pathway; Circadian entrainment; Endocrine and other factor-…	AMP-activated Protein Kinase (AMPK) Signaling; Human Thyroid Stimulating Hormone (TSH) signaling pathway; Alzheimers Disease; Endothelin Pathways; Signal Transduction of S1P Receptor; Cell-type Dependent Selectivity of CCK2R Signaling; Chemokine signaling pathway; GPR40 PATHWAY	PLC beta mediated events; Acetylcholine regulates insulin secretion; Ca2+ pathway; Presynaptic function of Kainate receptors; G beta:gamma signalling through PLC beta; Synthesis of IP3 and IP4 in the cytosol; Gastrin-CREB signalling pathway via PKC and MAPK; Fatty Acids bound to GPR40 (FFAR1) regulate insulin secretion	79	High	1
FALSE	Master Protein	Q9HCE5	N6-adenosine-methyltransferase non-catalytic subunit OS=Homo sapiens OX=9606 GN=METTL14 PE=1 SV=2	4	1	1	1	456	52.1	6.21	2.09	1	cell differentiation;metabolic process;regulation of biological process	nucleus	catalytic activity;protein binding;RNA binding	Pf05063	57721	ENSG00000145388.14	METTL14	4			Processing of Capped Intron-Containing Pre-mRNA	2	High	1
FALSE	Master Protein	P04141	Granulocyte-macrophage colony-stimulating factor OS=Homo sapiens OX=9606 GN=CSF2 PE=1 SV=1	13	1	1	1	144	16.3	5.24	2.09	1	cell differentiation;metabolic process;regulation of biological process;response to stimulus;transport	extracellular	catalytic activity;protein binding	Pf01109	1437	ENSG00000164400.5	CSF2	5	Amoebiasis; T cell receptor signaling pathway; TNF signaling pathway; Hematopoietic cell lineage; Cytokine-cytokine receptor interaction; Natural killer cell mediated cytotoxicity; HTLV-I infection; Jak-STAT signaling pathway; Salmonella infection; Transcriptional misregulation in cancer; Fc epsilon RI signaling pathway; Rheumatoid arthritis	Photodynamic therapy-induced NF-kB survival signaling; Lung fibrosis; T-Cell antigen Receptor (TCR) pathway during Staphylococcus aureus infection; Development of pulmonary dendritic cells and macrophage subsets; Cytokines and Inflammatory Response	RUNX1 regulates transcription of genes involved in differentiation of myeloid cells; GPVI-mediated activation cascade; Interleukin-10 signaling; RAF/MAP kinase cascade; G beta:gamma signalling through PI3Kgamma; Interleukin receptor SHC signaling; Interleukin-20 family signaling	41	High	1
FALSE	Master Protein	Q9UIH9	Krueppel-like factor 15 OS=Homo sapiens OX=9606 GN=KLF15 PE=1 SV=1	4	1	1	1	416	44	8.16	2.09	1	cell differentiation;metabolic process;regulation of biological process;response to stimulus;transport	nucleus	DNA binding;metal ion binding;protein binding	Pf00096, Pf13465, Pf13894	28999	ENSG00000163884.3	KLF15	3		Adipogenesis; White fat cell differentiation	BMAL1:CLOCK,NPAS2 activates circadian gene expression	4	High	1
FALSE	Master Protein	P57740	Nuclear pore complex protein Nup107 OS=Homo sapiens OX=9606 GN=NUP107 PE=1 SV=1	1	1	1	1	925	106.3	5.43	2.09	1	cell organization and biogenesis;metabolic process;regulation of biological process;transport	chromosome;cytosol;membrane;nucleus	protein binding;structural molecule activity;transporter activity	Pf04121	57122	ENSG00000111581.9	NUP107	12	RNA transport	Gastric Cancer Network 1	Rev-mediated nuclear export of HIV RNA; ISG15 antiviral mechanism; NEP/NS2 Interacts with the Cellular Export Machinery; Separation of Sister Chromatids; tRNA processing in the nucleus; Transcriptional regulation by small RNAs; Nuclear Pore Complex (NPC) Disassembly; Regulation of Glucokinase by Glucokinase Regulatory Protein; Vpr-mediated nuclear import of PICs; Regulation of HSF1-mediated heat …	78	High	1
FALSE	Master Protein	Q8NI35	InaD-like protein OS=Homo sapiens OX=9606 GN=PATJ PE=1 SV=3	1	1	1	1	1801	196.2	4.94	2.09	1	cell organization and biogenesis;regulation of biological process;response to stimulus	cytoplasm;cytosol;membrane	protein binding	Pf00595, Pf09045, Pf13180	10207	ENSG00000132849.19	INADL; PATJ	1	Tight junction; Hippo signaling pathway		Tight junction interactions	6	High	1
FALSE	Master Protein	Q66LE6	Serine/threonine-protein phosphatase 2A 55 kDa regulatory subunit B delta isoform OS=Homo sapiens OX=9606 GN=PPP2R2D PE=1 SV=1	4	1	1	1	453	52	6.39	2.08	1	cell division;metabolic process;regulation of biological process	cytoplasm;cytosol	catalytic activity;enzyme regulator activity;protein binding		55844	ENSG00000175470.18	PPP2R2D	10	Dopaminergic synapse; Chagas disease (American trypanosomiasis); Tight junction; Hippo signaling pathway; Adrenergic signaling in cardiomyocytes; AMPK signaling pathway; mRNA surveillance pathway; Sphingolipid signaling pathway; Hepatitis C; PI3K-Akt signaling pathway	Focal Adhesion-PI3K-Akt-mTOR-signaling pathway	MASTL Facilitates Mitotic Progression	16	High	1
FALSE	Master Protein	Q5TZA2	Rootletin OS=Homo sapiens OX=9606 GN=CROCC PE=1 SV=1	1	1	1	1	2017	228.4	5.5	2.08	1	cell organization and biogenesis;regulation of biological process	cytoplasm;cytoskeleton;cytosol;membrane	protein binding;structural molecule activity	Pf12128, Pf15035	9696		CROCC	1				0	High	1
FALSE	Master Protein	Q12946	Forkhead box protein F1 OS=Homo sapiens OX=9606 GN=FOXF1 PE=2 SV=2	8	1	1	1	379	40.1	9.1	2.08	1	cell differentiation;cell organization and biogenesis;metabolic process;regulation of biological process;response to stimulus	nucleus	DNA binding	Pf00250	2294	ENSG00000103241.6	FOXF1	16				0	High	1
FALSE	Master Protein	Q9UJT2	Testis-specific serine kinase substrate OS=Homo sapiens OX=9606 GN=TSKS PE=1 SV=3	3	1	1	1	592	65	5.97	2.07	1	regulation of biological process	cytoplasm;cytoskeleton	protein binding	Pf15358	60385	ENSG00000126467.10	TSKS	19				0	High	1
FALSE	Master Protein	Q99755	Phosphatidylinositol 4-phosphate 5-kinase type-1 alpha OS=Homo sapiens OX=9606 GN=PIP5K1A PE=1 SV=1	3	1	1	1	562	62.6	8.21	2.07	1	cell differentiation;cell organization and biogenesis;cellular component movement;metabolic process;regulation of biological process;response to stimulus;transport	cytoplasm;cytosol;membrane;nucleus	catalytic activity;nucleotide binding;protein binding	Pf01504	8394	ENSG00000143398.19	PIP5K1A	1	Endocytosis; Phospholipase D signaling pathway; Phosphatidylinositol signaling system; Inositol phosphate metabolism; Choline metabolism in cancer; Regulation of actin cytoskeleton; Fc gamma R-mediated phagocytosis; Metabolic pathways	B Cell Receptor Signaling Pathway; Regulation of Actin Cytoskeleton	Synthesis of PIPs at the plasma membrane; PI5P, PP2A and IER3 Regulate PI3K/AKT Signaling	20	High	1
FALSE	Master Protein	P16219	Short-chain specific acyl-CoA dehydrogenase, mitochondrial OS=Homo sapiens OX=9606 GN=ACADS PE=1 SV=1	3	1	1	1	412	44.3	7.99	2.07	1	metabolic process	mitochondrion;nucleus;organelle lumen	catalytic activity;nucleotide binding	Pf00441, Pf02770, Pf02771, Pf08028	35	ENSG00000122971.8	ACADS	12	Butanoate metabolism; Fatty acid degradation; Carbon metabolism; Metabolic pathways; Valine, leucine and isoleucine degradation; Fatty acid metabolism	Fatty Acid Beta Oxidation; Mitochondrial LC-Fatty Acid Beta-Oxidation	Beta oxidation of hexanoyl-CoA to butanoyl-CoA; Beta oxidation of butanoyl-CoA to acetyl-CoA	15	High	1
FALSE	Master Protein	Q4LE39	AT-rich interactive domain-containing protein 4B OS=Homo sapiens OX=9606 GN=ARID4B PE=1 SV=2	1	1	1	1	1312	147.7	5.12	2.06	1	cell organization and biogenesis;metabolic process;regulation of biological process	cytoplasm;nucleus	catalytic activity;DNA binding;protein binding	Pf00855, Pf01388, Pf08169, Pf11717	51742	ENSG00000054267.21	ARID4B	1		Pathways Affected in Adenoid Cystic Carcinoma	HDACs deacetylate histones; NoRC negatively regulates rRNA expression	8	High	1
FALSE	Master Protein	A4UGR9	Xin actin-binding repeat-containing protein 2 OS=Homo sapiens OX=9606 GN=XIRP2 PE=1 SV=2	0	1	1	1	3374	382.1	6.38	2.05	1	cell organization and biogenesis		protein binding	Pf08043	129446	ENSG00000163092.19	XIRP2	2				0	High	1
FALSE	Master Protein	P0CZ25	Uncharacterized protein DNAH10OS OS=Homo sapiens OX=9606 GN=DNAH10OS PE=2 SV=1	9	1	1	1	163	17.5	9.33	2.05	1					642797	ENSG00000250091.2	DNAH10OS	12				0	High	1
FALSE	Master Protein	Q68D91	Metallo-beta-lactamase domain-containing protein 2 OS=Homo sapiens OX=9606 GN=MBLAC2 PE=1 SV=3	3	1	1	1	279	31.4	6.92	2.05	1			catalytic activity;metal ion binding	Pf00753, Pf12706	153364	ENSG00000176055.9	MBLAC2	5				0	High	1
FALSE	Master Protein	Q99719	Septin-5 OS=Homo sapiens OX=9606 GN=SEPTIN5 PE=1 SV=1	5	1	1	1	369	42.8	6.67	2.05	1	cell division;regulation of biological process	cytoplasm;cytoskeleton;membrane	catalytic activity;nucleotide binding;protein binding;structural molecule activity	Pf00735, Pf03193	5413	ENSG00000184702.17	SEPT5	22	Parkinson's disease	Parkin-Ubiquitin Proteasomal System pathway; Parkinsons Disease Pathway		3	High	1
FALSE	Master Protein	O60347	TBC1 domain family member 12 OS=Homo sapiens OX=9606 GN=TBC1D12 PE=1 SV=3	1	1	1	1	775	85.6	5.74	2.05	1	regulation of biological process;transport	endosome;vacuole	enzyme regulator activity;protein binding	Pf00566	23232	ENSG00000108239.8	TBC1D12	10				0	High	1
FALSE	Master Protein	Q8TES7	Fas-binding factor 1 OS=Homo sapiens OX=9606 GN=FBF1 PE=1 SV=2	2	1	1	1	1133	125.4	7.08	2.05	1	cell organization and biogenesis;metabolic process;regulation of biological process	cytoplasm;cytoskeleton;cytosol	catalytic activity;motor activity;protein binding	Pf00769, Pf01576, Pf02463, Pf04111, Pf10186, Pf12128, Pf13868, Pf14988, Pf15558	85302	ENSG00000188878.19	FBF1	17			Anchoring of the basal body to the plasma membrane	3	High	1
FALSE	Master Protein	Q7RTS5	Proton channel OTOP3 OS=Homo sapiens OX=9606 GN=OTOP3 PE=1 SV=1	3	1	1	1	596	66.3	8.65	2.05	1		membrane		Pf03189	347741	ENSG00000182938.4	OTOP3	17				0	High	1
FALSE	Master Protein	Q96EH3	Mitochondrial assembly of ribosomal large subunit protein 1 OS=Homo sapiens OX=9606 GN=MALSU1 PE=1 SV=1	11	1	1	1	234	26.2	5.49	2.05	1	regulation of biological process	cytosol;mitochondrion;organelle lumen	protein binding	Pf02410	115416	ENSG00000156928.4	MALSU1	7				0	High	1
FALSE	Master Protein	Q12802	A-kinase anchor protein 13 OS=Homo sapiens OX=9606 GN=AKAP13 PE=1 SV=2	1	1	1	1	2813	307.4	5.24	2.04	1	cell differentiation;metabolic process;regulation of biological process;response to stimulus;transport	cytoplasm;cytoskeleton;cytosol;membrane;nucleus	catalytic activity;metal ion binding;protein binding;signal transducer activity;structural molecule activity	Pf00130, Pf00169, Pf00621	11214	ENSG00000170776.21	AKAP13	15		G Protein Signaling Pathways	G alpha (12/13) signalling events; NRAGE signals death through JNK; Signalling by NGF; Rho GTPase cycle	12	High	1
FALSE	Master Protein	Q9Y4F1	FERM, ARHGEF and pleckstrin domain-containing protein 1 OS=Homo sapiens OX=9606 GN=FARP1 PE=1 SV=1	2	1	1	1	1045	118.6	8.15	2.04	1	cell organization and biogenesis;development;regulation of biological process	cytoplasm;cytoskeleton;cytosol;membrane	protein binding	Pf00169, Pf00373, Pf00621, Pf08736, Pf09379, Pf09380	10160	ENSG00000152767.16	FARP1	13				0	High	1
FALSE	Master Protein	Q5VIY5	Zinc finger protein 468 OS=Homo sapiens OX=9606 GN=ZNF468 PE=2 SV=1	3	1	1	1	522	60.5	8.82	2.03	1	metabolic process;regulation of biological process	nucleus	DNA binding;metal ion binding	Pf00096, Pf01352, Pf13465	90333	ENSG00000204604.9	ZNF468	19			Generic Transcription Pathway	3	High	1
FALSE	Master Protein	Q68DN1	Uncharacterized protein C2orf16 OS=Homo sapiens OX=9606 GN=C2orf16 PE=2 SV=3	2	1	1	1	1984	224.2	10.08	2.03	1		nucleus			84226	ENSG00000221843.4	C2orf16	2				0	High	1
FALSE	Master Protein	P00966	Argininosuccinate synthase OS=Homo sapiens OX=9606 GN=ASS1 PE=1 SV=2	2	1	1	1	412	46.5	8.02	2.03	1	metabolic process;regulation of biological process;response to stimulus	cytoplasm;cytosol;mitochondrion	catalytic activity;nucleotide binding;protein binding;RNA binding	Pf00764, Pf03054, Pf06508	445	ENSG00000130707.17	ASS1	9	Arginine biosynthesis; Alanine, aspartate and glutamate metabolism; Biosynthesis of amino acids; Metabolic pathways	Alanine and aspartate metabolism; Amino Acid metabolism; Urea cycle and metabolism of amino groups	Urea cycle	11	High	1
FALSE	Master Protein	P0DJD4	RNA-binding motif protein, Y chromosome, family 1 member C OS=Homo sapiens OX=9606 GN=RBMY1C PE=1 SV=1	5	1	1	1	496	55.8	9.92	2.03	1	cell organization and biogenesis;metabolic process;regulation of biological process	nucleus	protein binding;RNA binding	Pf00076, Pf08081, Pf08777, Pf13893, Pf14259	5942		RBMY1C	Y				0	High	1
FALSE	Master Protein	Q92896	Golgi apparatus protein 1 OS=Homo sapiens OX=9606 GN=GLG1 PE=1 SV=2	1	1	1	1	1179	134.5	6.9	2.02	1	cellular component movement;regulation of biological process	Golgi;membrane	protein binding	Pf00839	2734	ENSG00000090863.11	GLG1	16	Cell adhesion molecules (CAMs)		Cell surface interactions at the vascular wall	3	High	1
FALSE	Master Protein	Q16585	Beta-sarcoglycan OS=Homo sapiens OX=9606 GN=SGCB PE=1 SV=1	6	1	1	1	318	34.8	8.62	2.02	1	cell organization and biogenesis	cytoplasm;cytoskeleton;membrane		Pf04790	6443	ENSG00000163069.12	SGCB	4	Arrhythmogenic right ventricular cardiomyopathy (ARVC); Dilated cardiomyopathy; Viral myocarditis; Hypertrophic cardiomyopathy (HCM)	Arrhythmogenic Right Ventricular Cardiomyopathy		5	High	1
FALSE	Master Protein	Q86WI3	Protein NLRC5 OS=Homo sapiens OX=9606 GN=NLRC5 PE=1 SV=3	1	1	1	1	1866	204.5	6.44	2.02	1	defense response;regulation of biological process;response to stimulus	cytoplasm;cytosol;nucleus	DNA binding;nucleotide binding;protein binding	Pf05729, Pf12799, Pf13855	84166	ENSG00000140853.15	NLRC5	16			Negative regulators of DDX58/IFIH1 signaling	4	High	1
FALSE	Master Protein	Q8NBP7	Proprotein convertase subtilisin/kexin type 9 OS=Homo sapiens OX=9606 GN=PCSK9 PE=1 SV=3	3	1	1	1	692	74.2	6.61	2.02	1	cell communication;cell death;cell differentiation;metabolic process;regulation of biological process;response to stimulus;transport	cell surface;cytoplasm;endoplasmic reticulum;endosome;extracellular;Golgi;membrane;organelle lumen;vacuole	catalytic activity;protein binding;RNA binding	Pf00082, Pf05922	255738	ENSG00000169174.10	PCSK9	1		Proprotein convertase subtilisin/kexin type 9 (PCSK9) mediated LDL receptor degradation; Evolocumab Mechanism	Post-translational protein phosphorylation; Regulation of Insulin-like Growth Factor (IGF) transport and uptake by Insulin-like Growth Factor Binding Proteins (IGFBPs); LDL clearance; VLDLR internalisation and degradation	11	High	1
FALSE	Master Protein	P08729	Keratin, type II cytoskeletal 7 OS=Homo sapiens OX=9606 GN=KRT7 PE=1 SV=5	4	1	1	1	469	51.4	5.48	2.02	1	cell death	cytoplasm;cytosol;nucleus	protein binding;structural molecule activity	Pf00038, Pf12128	3855	ENSG00000135480.15	KRT7	12			Formation of the cornified envelope	3	High	1
FALSE	Master Protein	P49792	E3 SUMO-protein ligase RanBP2 OS=Homo sapiens OX=9606 GN=RANBP2 PE=1 SV=2	1	1	1	1	3224	358	6.2	2.02	1	cell organization and biogenesis;metabolic process;regulation of biological process;response to stimulus;transport	cytoplasm;cytosol;membrane;mitochondrion;nucleus	catalytic activity;enzyme regulator activity;metal ion binding;protein binding;RNA binding	Pf00160, Pf00515, Pf00638, Pf00641, Pf07719, Pf12185, Pf13414, Pf13432, Pf14559	5903	ENSG00000153201.15	RANBP2	2	RNA transport		Rev-mediated nuclear export of HIV RNA; ISG15 antiviral mechanism; NEP/NS2 Interacts with the Cellular Export Machinery; Separation of Sister Chromatids; tRNA processing in the nucleus; Transcriptional regulation by small RNAs; Nuclear Pore Complex (NPC) Disassembly; Regulation of Glucokinase by Glucokinase Regulatory Protein; Vpr-mediated nuclear import of PICs; Regulation of HSF1-mediated heat …	77	High	1
FALSE	Master Protein	Q58EX2	Protein sidekick-2 OS=Homo sapiens OX=9606 GN=SDK2 PE=1 SV=3	1	1	1	1	2172	239.2	7.06	2.01	1	cell differentiation;cell organization and biogenesis	membrane	protein binding	Pf00041, Pf00047, Pf07679, Pf09294, Pf13895, Pf13927	54549	ENSG00000069188.16	SDK2	17			SDK interactions	4	High	1
FALSE	Master Protein	Q99715	Collagen alpha-1(XII) chain OS=Homo sapiens OX=9606 GN=COL12A1 PE=1 SV=2	1	1	1	1	3063	332.9	5.53	2.01	1	cell differentiation;cell organization and biogenesis;metabolic process	extracellular;organelle lumen	protein binding;structural molecule activity	Pf00041, Pf00092, Pf13519	1303	ENSG00000111799.20	COL12A1	6	Protein digestion and absorption		Collagen degradation; Assembly of collagen fibrils and other multimeric structures; Collagen chain trimerization	8	High	1
FALSE	Master Protein	P82094	TATA element modulatory factor OS=Homo sapiens OX=9606 GN=TMF1 PE=1 SV=2	2	1	1	1	1093	122.8	4.92	2.01	1	cell differentiation;cell organization and biogenesis;cellular component movement;defense response;metabolic process;regulation of biological process;response to stimulus;transport	cytoplasm;cytosol;endoplasmic reticulum;Golgi;membrane;nucleus	DNA binding;protein binding	Pf12325, Pf12329	7110	ENSG00000144747.15	TMF1	3			Retrograde transport at the Trans-Golgi-Network	4	High	1
FALSE	Master Protein	Q9UBF2	Coatomer subunit gamma-2 OS=Homo sapiens OX=9606 GN=COPG2 PE=1 SV=1	3	1	1	1	871	97.6	5.81	2.01	1	transport	cytoplasm;cytosol;Golgi;membrane	structural molecule activity	Pf01602, Pf08752, Pf13646	26958	ENSG00000158623.14	COPG2	7			COPI-dependent Golgi-to-ER retrograde traffic; COPI-mediated anterograde transport	11	High	1
FALSE	Master Protein	Q5HYM0	Probable ribonuclease ZC3H12B OS=Homo sapiens OX=9606 GN=ZC3H12B PE=1 SV=3	2	1	1	1	836	94.1	7.69	2.01	1	metabolic process		catalytic activity;metal ion binding	Pf11977	340554	ENSG00000102053.12	ZC3H12B	X				0	High	1
FALSE	Master Protein	P49585	Choline-phosphate cytidylyltransferase A OS=Homo sapiens OX=9606 GN=PCYT1A PE=1 SV=2	5	1	1	1	367	41.7	7.25	2.01	1	metabolic process	cytoplasm;cytosol;endoplasmic reticulum;membrane	catalytic activity;protein binding	Pf01467	5130	ENSG00000161217.11	PCYT1A	3	Choline metabolism in cancer; Glycerophospholipid metabolism; Metabolic pathways	Kennedy pathway; One carbon metabolism and related pathways; Acetylcholine Synthesis	Synthesis of PC	11	High	1
FALSE	Master Protein	P34903	Gamma-aminobutyric acid receptor subunit alpha-3 OS=Homo sapiens OX=9606 GN=GABRA3 PE=1 SV=1	2	1	1	1	492	55.1	8.66	2	1	regulation of biological process;response to stimulus;transport	membrane	protein binding;receptor activity;signal transducer activity;transporter activity	Pf02931, Pf02932	2556	ENSG00000011677.12	GABRA3	X	Neuroactive ligand-receptor interaction; Morphine addiction; Taste transduction; Retrograde endocannabinoid signaling; GABAergic synapse; Nicotine addiction		GABA A receptor activation	11	High	1
FALSE	Master Protein	Q8TB72	Pumilio homolog 2 OS=Homo sapiens OX=9606 GN=PUM2 PE=1 SV=2	1	1	1	1	1066	114.1	7.08	2	1	cell organization and biogenesis;metabolic process;regulation of biological process;response to stimulus	cytoplasm;cytosol;membrane	protein binding;RNA binding	Pf00806	23369		PUM2	2			Neddylation	3	High	1
FALSE	Master Protein	O95398	Rap guanine nucleotide exchange factor 3 OS=Homo sapiens OX=9606 GN=RAPGEF3 PE=1 SV=6	3	1	1	1	923	103.7	7.56	2	1	cell proliferation;regulation of biological process;response to stimulus	cytoskeleton;membrane	nucleotide binding;protein binding	Pf00027, Pf00610, Pf00617, Pf00618	10411	ENSG00000079337.15	RAPGEF3	12	Serotonergic synapse; Phospholipase D signaling pathway; Rap1 signaling pathway; Long-term potentiation; Adrenergic signaling in cardiomyocytes; Leukocyte transendothelial migration; cAMP signaling pathway	Corticotropin-releasing hormone signaling pathway	Rap1 signalling; Glucagon-like Peptide-1 (GLP1) regulates insulin secretion; Integrin alphaIIb beta3 signaling	21	High	1
FALSE	Master Protein	P23497	Nuclear autoantigen Sp-100 OS=Homo sapiens OX=9606 GN=SP100 PE=1 SV=3	1	1	1	1	879	100.4	8.22	2	1	cell organization and biogenesis;metabolic process;regulation of biological process;response to stimulus	cytoplasm;nucleus	DNA binding;protein binding	Pf00505, Pf01342, Pf03172, Pf09011	6672	ENSG00000067066.16	SP100	2	Viral carcinogenesis; Herpes simplex infection		SUMOylation of DNA damage response and repair proteins; Interferon gamma signaling	11	High	1
