# Supplementary material for: LncRNA MIR4435-2HG drives cancer progression by modulating cell cycle regulators and mTOR signaling in stroma-enriched subtypes of urothelial carcinoma of the bladder
Source: Cell Oncol (Dordr). 2023 Jun 24;46(5):1509–27. doi: 10.1007/s13402-023-00826-5 (PMC10618329; doi:10.1007/s13402-023-00826-5)
Supplement: Supplementary file 6 — Supplementary file6 (XLSX 10.4 KB) [file 13402_2023_826_MOESM6_ESM.xlsx]

## Sheet: Sheet1
Supplementary Table S5. Enrichment analysis of the binding proteins of MIR4435-2HG identified in the MS assay
geneSet	description	enrichmentRatio	pValue	userId
hsa05224	Breast cancer	3.56487	0.00175966	APC;APC2;BRCA2;DVL1;HEYL;MTOR;NFKB2;WNT8A
hsa04612	Antigen processing and presentation	4.25354	0.00625735	HSP90AB1;KIR2DL5A;KIR2DS1;KIR2DS4;PDIA3
hsa04390	Hippo signaling pathway	2.97748	0.00902111	APC;APC2;DVL1;PATJ;PPP2R2D;SCRIB;WNT8A
hsa05225	Hepatocellular carcinoma	2.7457	0.0136957	APC;APC2;DVL1;MTOR;SMARCA2;SMARCC1;WNT8A
hsa04064	NF-kappa B signaling pathway	3.44761	0.0147971	CCL4L1;CCL4L2;IL1R1;NFKB2;PIDD1
hsa05217	Basal cell carcinoma	4.15902	0.0153668	APC;APC2;DVL1;WNT8A
hsa04550	Signaling pathways regulating pluripotency of stem cells	2.82753	0.0192876	ACVR1C;APC;APC2;DVL1;JAK1;WNT8A
hsa05163	Human cytomegalovirus infection	2.32905	0.0213893	AKAP13;CCL4L1;CCL4L2;IL1R1;JAK1;MTOR;PDIA3;PLCB1
hsa04310	Wnt signaling pathway	2.69197	0.0239191	APC;APC2;DVL1;PLCB1;VANGL1;WNT8A
hsa00360	Phenylalanine metabolism	7.70641	0.027053	MIF;TAT
hsa05165	Human papillomavirus infection	1.93229	0.033756	APC;APC2;DVL1;HEYL;JAK1;MTOR;PATJ;PPP2R2D;SCRIB;WNT8A
hsa00270	Cysteine and methionine metabolism	4.18114	0.0345473	LDHAL6A;LDHB;TAT
hsa05166	Human T-cell leukemia virus 1 infection	2.05504	0.0407288	APC;APC2;CSF2;DVL1;IL1R1;JAK1;NFKB2;WNT8A
hsa03013	RNA transport	2.36763	0.0411001	ACIN1;EIF4A1;EIF4B;NUP107;NUP98;RANBP2
hsa04540	Gap junction	2.97748	0.0451516	GRM1;PLCB1;TUBB;TUBB4B
